# Supplementary material for: {4-[5-(4-tert-Butyl­phen­yl)-1,3,4-oxa­diazol-2-yl]phen­yl}methanol
Source: Acta Crystallogr Sect E Struct Rep Online. 2011 Jan 8;67(Pt 2):o251. doi: 10.1107/S1600536810052967 (PMC3051771; doi:10.1107/S1600536810052967)
Supplement: Supplementary file 2 [file e-67-0o251-Isup2.hkl]

# 
# h,k,l, Fc-squared, Fo-squared, sigma(Fo-squared) and status flag 
# 
data_I
_shelx_title ' UA172 in P2(1)/c' 
_shelx_refln_list_code          4 
_shelx_F_calc_maximum      236.41 
_exptl_crystal_F_000       656.00 
_reflns_d_resolution_high  0.8375 
 
loop_ 
 _symmetry_equiv_pos_as_xyz 
 'x, y, z' 
 '-x, y+1/2, -z+1/2' 
 '-x, -y, -z' 
 'x, -y-1/2, z-1/2' 
 
_cell_length_a    16.3958 
_cell_length_b     6.0654 
_cell_length_c    16.7206 
_cell_angle_alpha  90.000 
_cell_angle_beta  102.289 
_cell_angle_gamma  90.000 
 
_shelx_F_squared_multiplier     1.000 
 
loop_ 
 _refln_index_h 
 _refln_index_k 
 _refln_index_l 
 _refln_F_squared_calc 
 _refln_F_squared_meas 
 _refln_F_squared_sigma 
 _refln_observed_status 
   2   0   0     1664.27     1517.39     24.61 o 
   3   0   0     2101.34     2128.25     35.32 o 
   4   0   0     9244.48     9161.98    112.91 o 
   5   0   0     1646.70     1691.24     39.19 o 
   6   0   0     1176.76     1014.73     34.25 o 
   7   0   0       14.61       39.47     15.81 o 
   8   0   0       87.04      108.09     20.52 o 
   9   0   0      228.62      252.39     26.35 o 
  10   0   0      430.53      463.25     36.50 o 
  11   0   0      404.22      391.32     35.26 o 
  12   0   0      128.33      200.65     32.74 o 
  13   0   0       76.43       87.18     30.72 o 
  14   0   0      719.68      692.49     50.18 o 
  15   0   0       16.40        5.41     12.33 o 
  16   0   0        1.53       24.14     11.10 o 
  17   0   0       13.52       39.01     12.47 o 
  18   0   0        9.04       24.87     18.16 o 
  19   0   0      114.81      117.64     29.21 o 
   1   1   0     9524.96     9353.92     62.28 o 
   2   1   0     3323.23     3305.80     21.85 o 
   3   1   0     1933.42     1901.79     12.84 o 
   4   1   0      999.43      945.81     10.02 o 
   5   1   0      574.77      528.02     11.07 o 
   6   1   0       61.17       60.14      3.49 o 
   7   1   0       28.26       20.98      9.20 o 
   8   1   0        6.20        3.50      7.62 o 
   9   1   0       68.19       63.49      6.72 o 
  10   1   0       14.32       24.83      7.56 o 
  11   1   0        9.40        4.15      7.46 o 
  12   1   0        0.09       10.71      8.10 o 
  13   1   0      124.87      116.45     12.52 o 
  14   1   0       16.57       29.52      9.64 o 
  15   1   0      106.45       97.27     22.60 o 
  16   1   0       72.23       81.34     12.56 o 
  17   1   0        1.57       22.20     11.55 o 
  18   1   0       50.68       71.75     13.62 o 
   0   2   0       20.94       19.87      5.02 o 
   1   2   0     2805.35     2613.73     22.03 o 
   2   2   0       18.52       20.34      3.62 o 
   3   2   0      749.47      695.32     10.88 o 
   4   2   0        9.24       13.91      3.59 o 
   5   2   0       17.64       16.76      3.69 o 
   6   2   0     1648.19     1738.51     16.92 o 
   7   2   0      164.21      156.16      5.50 o 
   8   2   0       19.30       16.14      3.51 o 
   9   2   0       60.01       58.51      7.19 o 
  10   2   0       48.27       45.63      6.02 o 
  11   2   0        4.27        0.46      7.05 o 
  12   2   0        2.47       18.15     16.33 o 
  13   2   0       62.58      101.99     26.32 o 
  14   2   0       25.32       28.30     17.61 o 
  15   2   0      107.04      120.28     21.66 o 
  16   2   0       35.86       67.42     21.72 o 
  17   2   0       93.84       89.36     36.13 o 
  18   2   0        2.05       12.86     11.77 o 
   1   3   0     1144.25     1131.60     16.15 o 
   2   3   0      511.89      477.69     11.00 o 
   3   3   0      450.33      506.43     11.33 o 
   4   3   0       12.89       25.01      4.79 o 
   5   3   0      112.36      123.94      7.77 o 
   6   3   0       67.87       55.80      6.03 o 
   7   3   0       22.93       33.31     11.64 o 
   8   3   0      188.45      175.20      8.69 o 
   9   3   0        1.79       -6.00      7.92 o 
  10   3   0      352.78      314.32     16.33 o 
  11   3   0       72.68       78.84     10.63 o 
  12   3   0       61.56       52.11     16.71 o 
  13   3   0       79.67       85.57     25.40 o 
  14   3   0      142.79      114.48     19.94 o 
  15   3   0       31.09       38.02     16.95 o 
  16   3   0        0.03      -13.87     29.07 o 
  17   3   0       21.82       22.48     17.93 o 
   0   4   0      396.35      349.42     16.20 o 
   1   4   0      141.34      142.72      8.49 o 
   2   4   0        3.04        9.57      5.11 o 
   3   4   0      133.81      149.97      8.94 o 
   4   4   0      335.51      347.71     12.89 o 
   5   4   0        1.37       -5.04      5.04 o 
   6   4   0      166.00      170.59     11.17 o 
   7   4   0       49.48       48.98      7.21 o 
   8   4   0       31.20       21.33      8.47 o 
   9   4   0       84.25       77.97     10.75 o 
  10   4   0       87.85      104.88     11.58 o 
  11   4   0        0.00       -5.08      7.50 o 
  12   4   0        4.74       19.97     31.51 o 
  13   4   0        0.49       -0.24     14.04 o 
  14   4   0        2.47        1.50     35.40 o 
  15   4   0       18.54       57.35     22.09 o 
   1   5   0       38.91       43.85      7.28 o 
   2   5   0      480.06      474.76     14.50 o 
   3   5   0        8.35       10.00      6.25 o 
   4   5   0        0.54       -3.14      6.50 o 
   5   5   0        7.76       10.18     10.46 o 
   6   5   0       36.60       42.96      9.78 o 
   7   5   0        4.38        5.55      8.38 o 
   8   5   0       79.00       88.41     10.10 o 
   9   5   0       12.97        8.68     13.90 o 
  10   5   0       19.42        9.84      9.22 o 
  11   5   0        0.82        4.81      8.88 o 
  12   5   0        0.96        0.73     18.33 o 
  13   5   0       15.23       34.31     20.46 o 
   0   6   0        6.24        8.69     15.59 o 
   1   6   0       38.06       55.26     10.20 o 
   2   6   0      119.08      113.08     20.69 o 
   3   6   0      176.27      155.20     13.72 o 
   4   6   0       24.94       33.55     12.64 o 
   5   6   0       24.89       36.92      9.10 o 
   6   6   0        2.32        9.78      6.71 o 
   7   6   0      310.77      288.97     18.43 o 
   8   6   0       49.48       78.24     15.88 o 
   9   6   0        0.66       16.57     12.42 o 
  10   6   0        0.09        7.65     23.71 o 
   1   7   0       13.28       32.48     13.25 o 
   2   7   0        0.00        0.83      7.38 o 
   3   7   0       18.30       33.77      8.86 o 
   4   7   0        0.74       19.34      8.30 o 
 -19   1   1       47.12       64.06     12.99 o 
 -18   1   1       19.87       37.69     19.09 o 
 -17   1   1      171.49      182.28     16.09 o 
 -16   1   1       37.88       46.25      9.08 o 
 -15   1   1       13.20        8.48      7.60 o 
 -14   1   1        1.03        4.49      8.84 o 
 -13   1   1      262.93      238.67     14.76 o 
 -12   1   1       93.89       79.27     10.52 o 
 -11   1   1      541.31      511.47     34.25 o 
 -10   1   1      153.25      152.52     10.96 o 
  -9   1   1       23.91       26.18      7.98 o 
  -8   1   1       30.30       35.01      2.92 o 
  -7   1   1      291.42      303.89      5.94 o 
  -6   1   1     1236.88     1262.89     11.48 o 
  -5   1   1      371.75      360.87      6.19 o 
  -4   1   1      131.29      118.31      4.09 o 
  -3   1   1      520.50      463.48      6.04 o 
  -2   1   1     1966.49     1874.89     13.21 o 
  -1   1   1     2591.37     2544.02     17.71 o 
   0   1   1      294.51      262.79      3.86 o 
   1   1   1     5663.80     5516.05     32.71 o 
   2   1   1     4735.45     4775.42     29.68 o 
   3   1   1       29.02       29.08      6.80 o 
   4   1   1      438.80      438.22     11.15 o 
   5   1   1      827.12      791.70     18.99 o 
   6   1   1        0.01       -0.21      2.56 o 
   7   1   1      133.37      137.64      7.70 o 
   8   1   1     2130.82     2077.81     24.73 o 
   9   1   1      117.60      114.81      7.69 o 
  10   1   1       72.42       49.83     16.41 o 
  11   1   1       54.84       51.48     18.25 o 
  12   1   1        4.80      -16.98     17.53 o 
  13   1   1       21.32        2.17     25.56 o 
  14   1   1        0.02        7.64     15.84 o 
  15   1   1      102.99      108.16     15.69 o 
  16   1   1       76.02       88.81     23.84 o 
  17   1   1        1.36       10.19     20.75 o 
  18   1   1        0.14        2.45     20.62 o 
 -18   2   1      199.39      224.26     24.24 o 
 -17   2   1        3.11        6.32      9.98 o 
 -16   2   1       17.68       22.35     10.05 o 
 -15   2   1       13.79       11.56     17.39 o 
 -14   2   1       35.08       43.93     17.86 o 
 -13   2   1        0.76        2.54     16.35 o 
 -12   2   1        1.93      -14.56     14.56 o 
 -11   2   1      108.45      125.07     10.43 o 
 -10   2   1      164.63      149.78      8.38 o 
  -9   2   1        2.42        1.22      3.06 o 
  -8   2   1      465.80      445.71      9.26 o 
  -7   2   1       58.70       59.60      4.13 o 
  -6   2   1       20.58        8.82      2.94 o 
  -5   2   1     3835.66     3978.46     31.41 o 
  -4   2   1      270.20      217.95      5.91 o 
  -3   2   1        1.99       -3.07      3.56 o 
  -2   2   1      324.17      302.36      7.61 o 
  -1   2   1      292.00      290.24     10.43 o 
   0   2   1     2411.20     2330.40     20.50 o 
   1   2   1     1707.29     1722.48     13.32 o 
   2   2   1       30.20       29.12      4.00 o 
   3   2   1      126.32      140.84      6.00 o 
   4   2   1       35.32       54.79      5.86 o 
   5   2   1      203.96      228.00      5.58 o 
   6   2   1      460.28      424.16      7.48 o 
   7   2   1      919.09      874.93     13.74 o 
   8   2   1      155.05      163.35     11.75 o 
   9   2   1        2.15       -4.90      4.90 o 
  10   2   1        6.50       11.11      5.03 o 
  11   2   1        4.10       -2.98     15.02 o 
  12   2   1       93.63       95.48     19.09 o 
  13   2   1      424.15      473.02     29.33 o 
  14   2   1      178.62      180.29     23.11 o 
  15   2   1        7.53      -13.85     17.80 o 
  16   2   1      104.15      102.89     23.09 o 
  17   2   1        5.35       13.12     40.59 o 
  18   2   1       36.26       15.76     37.45 o 
 -17   3   1        0.01       18.53     11.44 o 
 -16   3   1       37.31       72.21     23.88 o 
 -15   3   1       18.49       26.82     22.28 o 
 -14   3   1      158.97      161.47     41.96 o 
 -13   3   1      155.60      119.27     18.64 o 
 -12   3   1       69.45       71.38     16.83 o 
 -11   3   1        5.58       10.66      7.91 o 
 -10   3   1        9.45        2.84      7.41 o 
  -9   3   1      198.30      208.64     12.44 o 
  -8   3   1      360.88      349.91     11.68 o 
  -7   3   1        9.20        6.50      4.59 o 
  -6   3   1       11.66        9.58      4.49 o 
  -5   3   1       30.76       46.12      5.35 o 
  -4   3   1       88.02      106.50      8.50 o 
  -3   3   1     1128.58     1177.54     19.23 o 
  -2   3   1      810.44      777.37     13.48 o 
  -1   3   1       42.60       70.34      5.74 o 
   0   3   1     2078.29     2152.20     22.78 o 
   1   3   1        0.04        3.97      4.02 o 
   2   3   1      504.82      443.95     10.64 o 
   3   3   1      111.72      141.25      7.23 o 
   4   3   1      418.52      453.71     11.10 o 
   5   3   1        0.94        4.21      5.62 o 
   6   3   1      231.35      226.24     11.66 o 
   7   3   1      310.28      297.71     10.30 o 
   8   3   1        0.73       -4.44      4.93 o 
   9   3   1       48.25       53.40     13.74 o 
  10   3   1        2.30       -6.76      6.76 o 
  11   3   1      204.00      196.06     20.56 o 
  12   3   1      304.69      289.46     23.20 o 
  13   3   1       16.45        2.52     16.26 o 
  14   3   1        2.20       27.38     17.42 o 
  15   3   1       60.93       55.09     65.99 o 
  16   3   1      110.80      118.45     22.68 o 
  17   3   1       94.58      107.27     24.86 o 
 -16   4   1        4.10       36.33     11.69 o 
 -15   4   1        1.62       14.18     19.06 o 
 -14   4   1       63.46       48.10     20.91 o 
 -13   4   1       22.78       30.39     18.72 o 
 -12   4   1        2.26        6.80     20.13 o 
 -11   4   1        0.49       -4.41      8.01 o 
 -10   4   1      111.52      104.11     11.50 o 
  -9   4   1      385.79      403.38     16.78 o 
  -8   4   1      345.68      318.97     12.06 o 
  -7   4   1       51.59       62.37      9.14 o 
  -6   4   1        5.91        4.65      5.38 o 
  -5   4   1       15.25       19.60      6.00 o 
  -4   4   1      152.90      171.65      9.44 o 
  -3   4   1        0.00        1.29      5.63 o 
  -2   4   1        0.00       -5.57      5.57 o 
  -1   4   1       15.64       15.64      6.67 o 
   0   4   1       14.07       13.75      5.38 o 
   1   4   1        7.97       13.88      5.45 o 
   2   4   1       32.22       38.86      6.42 o 
   3   4   1       51.59       67.27      8.58 o 
   4   4   1       60.48       67.86      9.09 o 
   5   4   1        1.11       -2.92      5.46 o 
   6   4   1      329.20      313.45     11.88 o 
   7   4   1        6.11       -2.46      5.81 o 
   8   4   1        4.08       -1.20      8.40 o 
   9   4   1       64.35       70.23     13.06 o 
  10   4   1       16.24       18.62     12.71 o 
  11   4   1      431.43      405.06     24.61 o 
  12   4   1       36.73       44.96     19.17 o 
  13   4   1       37.65       52.19     21.36 o 
  14   4   1        0.64       -5.91     29.49 o 
  15   4   1        6.35      -10.46     20.24 o 
 -13   5   1       26.14       35.43     20.46 o 
 -12   5   1        9.05      -16.65     16.65 o 
 -11   5   1        6.32       -3.26     11.30 o 
 -10   5   1       26.75       15.64     10.67 o 
  -9   5   1      230.79      221.94     15.03 o 
  -8   5   1      146.28      151.96     12.11 o 
  -7   5   1       88.34       80.01      8.80 o 
  -6   5   1        0.16        9.40      6.25 o 
  -5   5   1        6.60       14.55      6.52 o 
  -4   5   1      453.07      479.84     32.36 o 
  -3   5   1        0.21       -2.68      5.76 o 
  -2   5   1       98.44      100.52     11.38 o 
  -1   5   1       94.36       91.33     10.71 o 
   0   5   1        3.65        0.31      5.99 o 
   1   5   1      101.50      107.70      9.23 o 
   2   5   1       21.93       16.68      6.74 o 
   3   5   1        1.65       -1.26      5.90 o 
   4   5   1       28.76       35.46      7.65 o 
   5   5   1      112.29      116.94      9.85 o 
   6   5   1      167.32      168.94     10.99 o 
   7   5   1      189.78      214.07     14.02 o 
   8   5   1       17.23       40.44     13.12 o 
   9   5   1       64.91       93.37     13.14 o 
  10   5   1       93.36       96.18     12.65 o 
  11   5   1        0.68       16.04     11.11 o 
  12   5   1      111.46       95.56     18.72 o 
  13   5   1        0.02        8.12     19.03 o 
 -10   6   1        0.04        5.56     11.89 o 
  -9   6   1       64.62       86.98     25.37 o 
  -8   6   1      228.81      227.30     21.26 o 
  -7   6   1      144.38      156.66     17.55 o 
  -6   6   1       18.30       31.30     10.06 o 
  -5   6   1      285.06      283.66     22.27 o 
  -4   6   1        0.35       -6.21      6.22 o 
  -3   6   1      277.29      272.45     25.51 o 
  -2   6   1       36.18       54.17      8.63 o 
  -1   6   1        4.57       14.40      6.96 o 
   0   6   1        5.21       15.66      7.16 o 
   1   6   1       55.44       58.74      8.64 o 
   2   6   1       72.86       76.82      9.45 o 
   3   6   1       52.88       64.37      9.12 o 
   4   6   1        9.79       19.94      9.00 o 
   5   6   1       66.28       81.72     11.64 o 
   6   6   1       24.72       23.82      7.53 o 
   7   6   1       74.33       87.89     10.41 o 
   8   6   1       13.44       29.92     11.88 o 
   9   6   1       15.73       18.87     11.33 o 
  10   6   1       17.93       39.41     13.31 o 
  -5   7   1       43.85       18.05     17.32 o 
  -4   7   1       43.91       10.00     17.63 o 
  -3   7   1        5.12       14.85      7.37 o 
  -2   7   1        2.86       18.73      8.82 o 
  -1   7   1        0.70        9.52      9.13 o 
   0   7   1        1.94        8.90      7.44 o 
   1   7   1       22.69       37.07      8.73 o 
   2   7   1        5.07       24.15      7.86 o 
   3   7   1        1.08       -0.17     12.85 o 
   4   7   1        4.54       21.76      8.76 o 
 -19   0   2      146.78      170.03     20.91 o 
 -18   0   2       24.76       37.25     19.12 o 
 -17   0   2      152.83      174.71     17.92 o 
 -16   0   2       51.59       71.69     13.74 o 
 -15   0   2       19.09       20.30     20.88 o 
 -14   0   2       78.39       54.01     12.29 o 
 -13   0   2      391.90      371.65     19.30 o 
 -12   0   2        0.56        3.43      8.63 o 
 -11   0   2     2012.00     1997.41     35.44 o 
 -10   0   2      960.42      940.07     23.50 o 
  -9   0   2      112.18       99.01      6.91 o 
  -8   0   2        2.58        2.96      4.63 o 
  -7   0   2      711.41      670.84     12.17 o 
  -6   0   2     1044.23     1010.70     15.80 o 
  -5   0   2     7149.05     6975.70     63.83 o 
  -4   0   2      441.20      399.74      8.28 o 
  -3   0   2     1301.72     1245.03     16.84 o 
  -2   0   2     1646.89     1598.99     16.72 o 
  -1   0   2     1340.65     1371.09     31.54 o 
   0   0   2      705.06      752.27      8.02 o 
   1   0   2      841.11      893.49     12.24 o 
   2   0   2     9610.74     9436.71     73.54 o 
   3   0   2    55891.33    55603.42    495.06 o 
   4   0   2    16919.17    17395.63    131.12 o 
   5   0   2      453.88      420.05     16.01 o 
   6   0   2       22.66       29.32     15.25 o 
   7   0   2        0.28        2.47     16.37 o 
   8   0   2      205.76      213.04     25.68 o 
   9   0   2       32.57       24.05     21.08 o 
  10   0   2        3.32       -7.51     22.99 o 
  11   0   2       93.16       99.06     29.60 o 
  12   0   2       69.94      102.03     31.45 o 
  13   0   2      221.06      228.46     37.39 o 
  14   0   2      285.37      325.95     41.60 o 
  15   0   2        4.83      -24.39     29.49 o 
  16   0   2        8.13       32.18     32.85 o 
  17   0   2      127.21      157.87     39.13 o 
  18   0   2       75.64       92.95     36.38 o 
 -19   1   2        1.34       13.47     39.27 o 
 -18   1   2       62.65       98.56     24.88 o 
 -17   1   2       29.64       44.67      8.97 o 
 -16   1   2      152.95      167.96     12.03 o 
 -15   1   2        1.99        7.05      8.46 o 
 -14   1   2       63.84       75.78      9.15 o 
 -13   1   2        0.76        2.58     10.50 o 
 -12   1   2      333.80      327.74     12.54 o 
 -11   1   2        7.80       13.90      6.21 o 
 -10   1   2      274.80      253.51     11.50 o 
  -9   1   2       76.02       78.00      4.40 o 
  -8   1   2        0.00       -2.54      2.96 o 
  -7   1   2      121.02      107.06      4.77 o 
  -6   1   2      119.28      111.80      4.65 o 
  -5   1   2      573.15      507.54      6.99 o 
  -4   1   2       10.33        7.41      2.39 o 
  -3   1   2      244.37      231.28      5.25 o 
  -2   1   2      311.51      294.18      4.42 o 
  -1   1   2     4977.28     4931.19     26.15 o 
   0   1   2     3083.77     2992.65     17.56 o 
   1   1   2     5846.58     6046.60     36.24 o 
   2   1   2    15494.52    15880.04    125.99 o 
   3   1   2    22590.15    22963.94    119.12 o 
   4   1   2      163.72      145.38      5.67 o 
   5   1   2       29.09       30.73      3.68 o 
   6   1   2      443.45      450.01     11.20 o 
   7   1   2        2.46       -0.69      5.96 o 
   8   1   2      280.14      275.99     18.05 o 
   9   1   2        6.90       12.50     14.11 o 
  10   1   2      415.64      440.78     26.61 o 
  11   1   2      120.87       99.76     20.20 o 
  12   1   2       11.63        6.41     18.81 o 
  13   1   2      153.09      163.42     32.52 o 
  14   1   2      155.04      210.98     28.87 o 
  15   1   2       62.94       89.30     31.56 o 
  16   1   2       22.53       50.31     22.44 o 
  17   1   2       86.95       86.72     51.69 o 
  18   1   2        1.83       20.55     22.10 o 
 -18   2   2       17.36       53.24     14.11 o 
 -17   2   2       43.46       57.17     13.55 o 
 -16   2   2        3.96       21.56     10.99 o 
 -15   2   2      129.72      123.55     13.65 o 
 -14   2   2      112.77      110.21     14.62 o 
 -13   2   2      170.23      144.21     20.51 o 
 -12   2   2       54.83       51.62      9.24 o 
 -11   2   2       69.04       70.25     13.44 o 
 -10   2   2        7.95        7.62      5.32 o 
  -9   2   2      177.39      172.52     10.36 o 
  -8   2   2      140.13      163.81      6.12 o 
  -7   2   2      155.12      154.44      5.81 o 
  -6   2   2        0.60        0.64      2.91 o 
  -5   2   2      297.48      283.14      6.46 o 
  -4   2   2        0.21        0.49      2.43 o 
  -3   2   2      214.39      210.46      6.85 o 
  -2   2   2      224.61      235.72      6.01 o 
  -1   2   2      183.00      154.72      5.00 o 
   0   2   2        0.57       -2.16      2.16 o 
   1   2   2      536.91      576.81     10.16 o 
   2   2   2      289.53      254.57      7.64 o 
   3   2   2      903.06      964.65     13.37 o 
   4   2   2        2.26        4.05      3.98 o 
   5   2   2      197.97      201.40      7.48 o 
   6   2   2     1123.84     1165.08     16.96 o 
   7   2   2       16.45       16.18      4.23 o 
   8   2   2      322.87      309.54      9.17 o 
   9   2   2       15.54        7.83      6.85 o 
  10   2   2        8.06        0.41     32.15 o 
  11   2   2       25.12       20.29     19.17 o 
  12   2   2      143.68      167.74     21.78 o 
  13   2   2       81.52       60.75     19.63 o 
  14   2   2       11.62       14.90     18.35 o 
  15   2   2        0.11        9.11     35.57 o 
  16   2   2       17.51       -3.17     19.84 o 
  17   2   2       43.54       57.70     22.53 o 
 -17   3   2       57.94       63.44     14.28 o 
 -16   3   2       96.10       92.15     29.52 o 
 -15   3   2       43.27       52.53     12.36 o 
 -14   3   2      207.92      202.11     17.38 o 
 -13   3   2        4.35        6.79     14.23 o 
 -12   3   2        8.14       -2.28     14.01 o 
 -11   3   2      498.63      504.93     17.86 o 
 -10   3   2      457.15      465.20     16.47 o 
  -9   3   2       70.34       74.12     10.83 o 
  -8   3   2      152.60      160.62      8.44 o 
  -7   3   2      867.76      882.49     15.57 o 
  -6   3   2       66.07       81.46      4.96 o 
  -5   3   2       17.03       22.72      4.76 o 
  -4   3   2      219.42      203.41      8.16 o 
  -3   3   2      362.99      365.71      9.92 o 
  -2   3   2      108.81      125.52      6.86 o 
  -1   3   2       11.13       12.08      3.38 o 
   0   3   2       92.93      117.77      5.18 o 
   1   3   2       10.46       13.97      2.73 o 
   2   3   2      823.67      904.68     14.96 o 
   3   3   2      446.20      439.97     11.12 o 
   4   3   2       41.47       38.93      5.46 o 
   5   3   2        0.51        5.66      4.67 o 
   6   3   2      608.16      616.70     17.69 o 
   7   3   2      137.45      141.93      8.39 o 
   8   3   2       33.28       33.33      6.25 o 
   9   3   2        6.42        2.76      7.30 o 
  10   3   2       91.31       80.37     18.05 o 
  11   3   2        0.72        5.06     14.13 o 
  12   3   2        7.00        8.35     20.94 o 
  13   3   2       99.36      108.42     19.72 o 
  14   3   2       71.51       48.89     19.45 o 
  15   3   2       13.47       40.24     27.72 o 
  16   3   2        6.31       17.22     18.41 o 
 -16   4   2        0.06        5.81     27.36 o 
 -15   4   2       14.42        6.01     16.96 o 
 -14   4   2       80.80       88.35     14.09 o 
 -13   4   2       94.71      128.97     15.36 o 
 -12   4   2        2.29        9.25      9.61 o 
 -11   4   2      196.15      224.96     14.74 o 
 -10   4   2       94.05       97.48     11.61 o 
  -9   4   2      231.46      217.98     10.76 o 
  -8   4   2        1.57       -0.43      5.26 o 
  -7   4   2        1.97        8.01      5.26 o 
  -6   4   2        8.01       14.79      5.55 o 
  -5   4   2      226.55      248.37     10.58 o 
  -4   4   2       77.39       91.01      7.63 o 
  -3   4   2       36.77       32.64      6.05 o 
  -2   4   2      506.40      521.83     12.27 o 
  -1   4   2       72.66       87.90      5.60 o 
   0   4   2      162.47      167.84     12.74 o 
   1   4   2        7.19        3.94      6.32 o 
   2   4   2      173.99      184.55      9.71 o 
   3   4   2       38.61       43.19      6.89 o 
   4   4   2        1.24       -1.78      6.34 o 
   5   4   2        1.50        2.65      9.00 o 
   6   4   2        0.32       -6.83      6.83 o 
   7   4   2       10.46       25.18      7.28 o 
   8   4   2       69.87       58.89     10.23 o 
   9   4   2       90.01       88.74     11.29 o 
  10   4   2       54.06       52.49     14.90 o 
  11   4   2       35.26       27.05     14.46 o 
  12   4   2        0.39        3.65     13.79 o 
  13   4   2       54.49       61.81     17.22 o 
  14   4   2        6.02       17.83     18.42 o 
  15   4   2        9.97       -2.22     21.67 o 
 -14   5   2        9.11       50.68     12.94 o 
 -13   5   2        4.75       24.13     10.82 o 
 -12   5   2        0.00        7.65      8.04 o 
 -11   5   2       10.71        3.49      7.43 o 
 -10   5   2        2.08       14.50      7.88 o 
  -9   5   2       62.18       56.81     15.92 o 
  -8   5   2       76.91       98.55     10.71 o 
  -7   5   2      166.64      167.69     10.94 o 
  -6   5   2      115.34      109.61      9.50 o 
  -5   5   2       64.69       81.49      8.73 o 
  -4   5   2      138.53      145.68     10.08 o 
  -3   5   2       24.37       30.71      6.84 o 
  -2   5   2      161.35      163.51     10.50 o 
  -1   5   2      252.10      268.02     12.14 o 
   0   5   2      364.49      368.59     20.27 o 
   1   5   2        2.84        5.10      6.21 o 
   2   5   2       25.72        9.68      6.51 o 
   3   5   2        8.66       10.21      6.52 o 
   4   5   2       14.12       18.90      7.08 o 
   5   5   2       29.44       17.71      7.61 o 
   6   5   2       28.76       16.25      7.18 o 
   7   5   2        2.08        7.20      6.83 o 
   8   5   2        0.17       -8.28      8.28 o 
   9   5   2        9.99       34.06     34.31 o 
  10   5   2        1.40        7.96     13.04 o 
  11   5   2       14.36       36.76      9.77 o 
  12   5   2       12.05       20.02     14.88 o 
  13   5   2        7.81       -1.62     14.83 o 
 -10   6   2       28.04       32.06     15.16 o 
  -9   6   2       99.82      104.16     17.43 o 
  -8   6   2      245.78      219.08     15.47 o 
  -7   6   2       14.40        1.17     10.48 o 
  -6   6   2        0.25       -0.93      7.02 o 
  -5   6   2       34.38       36.78      8.28 o 
  -4   6   2      275.51      263.93     13.92 o 
  -3   6   2        5.85        6.14      6.53 o 
  -2   6   2        1.14       -3.19      6.05 o 
  -1   6   2       59.98       57.49      8.75 o 
   0   6   2       53.70       50.18     11.54 o 
   1   6   2      142.70      137.43     11.14 o 
   2   6   2        1.07        0.55      8.67 o 
   3   6   2        0.14        3.60      6.94 o 
   4   6   2       86.36      110.43     13.21 o 
   5   6   2        0.42       -6.56      6.64 o 
   6   6   2      120.90      128.16     11.47 o 
   7   6   2        0.84       -2.00     12.51 o 
   8   6   2        0.05       32.42     13.85 o 
   9   6   2       10.25       18.33     19.06 o 
  10   6   2       42.69       89.10     35.52 o 
  -4   7   2        2.63        5.61      8.31 o 
  -3   7   2       16.37       16.01      8.85 o 
  -2   7   2       43.36       28.68      9.82 o 
  -1   7   2        8.48       10.72      7.58 o 
   0   7   2       37.57       34.79      8.66 o 
   1   7   2       46.48       53.33      9.86 o 
   2   7   2        1.75        0.73     11.47 o 
   3   7   2       13.26       18.73     12.91 o 
   4   7   2        1.68       20.35     14.52 o 
 -19   1   3        0.00       19.93     36.38 o 
 -18   1   3       42.82       75.30     15.39 o 
 -17   1   3       41.06       45.45      9.41 o 
 -16   1   3       39.10       41.32      9.08 o 
 -15   1   3      448.88      456.03     15.76 o 
 -14   1   3      114.85      122.52     11.04 o 
 -13   1   3       25.91       18.14      6.81 o 
 -12   1   3       40.22       39.11      7.32 o 
 -11   1   3       23.07       37.19      6.65 o 
 -10   1   3       26.64       31.35      4.10 o 
  -9   1   3       98.23      108.10      7.36 o 
  -8   1   3      528.41      502.54      8.16 o 
  -7   1   3      237.39      247.57      6.16 o 
  -6   1   3        1.31        0.44      3.44 o 
  -5   1   3        9.63       13.62      2.85 o 
  -4   1   3      431.36      398.10      6.20 o 
  -3   1   3      287.19      243.67      4.90 o 
  -2   1   3     5378.84     5302.31     26.00 o 
  -1   1   3      381.45      395.20      6.26 o 
   0   1   3      606.80      563.44      7.02 o 
   1   1   3      888.14      887.92     11.06 o 
   2   1   3      775.56      798.19     11.00 o 
   3   1   3    18716.98    19926.58    177.21 o 
   4   1   3     1554.41     1526.80     21.79 o 
   5   1   3     1851.43     1719.98     17.21 o 
   6   1   3     1520.44     1484.28     16.05 o 
   7   1   3        2.09       -2.09      3.58 o 
   8   1   3      144.27      134.23      8.22 o 
   9   1   3      887.85      818.50     16.61 o 
  10   1   3       46.78       58.36     18.45 o 
  11   1   3       16.14       35.89     21.28 o 
  12   1   3      114.50      139.63     23.07 o 
  13   1   3        0.57       -5.09     19.98 o 
  14   1   3       16.37       24.89     44.65 o 
  15   1   3       38.66       17.67     36.50 o 
  16   1   3        8.77       19.14     22.17 o 
  17   1   3        1.16       30.77     43.90 o 
  18   1   3        8.47       53.12     30.75 o 
 -18   2   3      134.22      168.50     27.19 o 
 -17   2   3       35.09       50.54     15.59 o 
 -16   2   3      251.60      256.35     19.27 o 
 -15   2   3       78.32       69.87     12.81 o 
 -14   2   3       27.70       42.23     12.92 o 
 -13   2   3      157.33      156.76     12.04 o 
 -12   2   3       73.54       82.65      8.36 o 
 -11   2   3       13.73        7.72      5.37 o 
 -10   2   3      109.52      107.83      6.90 o 
  -9   2   3        2.50        2.32      3.40 o 
  -8   2   3      154.64      147.66      5.60 o 
  -7   2   3     1198.75     1197.51     13.66 o 
  -6   2   3       94.27       98.17      4.53 o 
  -5   2   3       11.85        8.12      2.66 o 
  -4   2   3       55.06       50.95      3.31 o 
  -3   2   3      828.44      852.17     15.35 o 
  -2   2   3      305.38      307.84      6.58 o 
  -1   2   3      529.59      513.85      7.91 o 
   0   2   3      379.09      364.97      6.75 o 
   1   2   3       35.37       37.49      3.31 o 
   2   2   3     1966.44     1944.96     19.67 o 
   3   2   3     2055.29     2214.60     21.63 o 
   4   2   3      554.88      543.41     12.16 o 
   5   2   3      687.90      697.37     12.53 o 
   6   2   3      182.40      176.97      7.73 o 
   7   2   3      660.08      682.44     13.00 o 
   8   2   3        4.89       -1.30      8.06 o 
   9   2   3        0.13        6.70      6.68 o 
  10   2   3      429.18      458.44     42.89 o 
  11   2   3        0.01       -0.53     15.79 o 
  12   2   3        8.20      -14.92     16.80 o 
  13   2   3        9.09       -7.00     22.79 o 
  14   2   3        9.05       -1.58     19.68 o 
  15   2   3       42.47       50.12     25.99 o 
  16   2   3       88.91       85.07     23.74 o 
  17   2   3       79.76       79.21     27.25 o 
 -17   3   3       96.09       97.30     19.93 o 
 -16   3   3        3.91       23.25     13.09 o 
 -15   3   3       94.69      110.54     14.57 o 
 -14   3   3       39.22       33.19     12.08 o 
 -13   3   3        9.21       14.65      9.74 o 
 -12   3   3       44.80       55.67     10.50 o 
 -11   3   3        9.53        1.23      6.61 o 
 -10   3   3      341.37      321.26     12.38 o 
  -9   3   3       53.86       52.26      5.74 o 
  -8   3   3      204.70      194.80      7.99 o 
  -7   3   3      291.95      306.74      7.55 o 
  -6   3   3      195.12      192.94      6.23 o 
  -5   3   3     1102.83     1079.20     14.24 o 
  -4   3   3       15.38       28.15      3.98 o 
  -3   3   3     2013.17     2007.77     18.80 o 
  -2   3   3      419.43      416.45      8.52 o 
  -1   3   3        8.00       15.00      3.25 o 
   0   3   3      126.14      132.93      5.54 o 
   1   3   3        0.13       -1.17      2.45 o 
   2   3   3      657.97      719.16     13.67 o 
   3   3   3      528.55      505.62     11.97 o 
   4   3   3      286.29      293.05     11.13 o 
   5   3   3      170.15      194.98      9.07 o 
   6   3   3      136.04      155.21     12.41 o 
   7   3   3      148.90      155.95      8.86 o 
   8   3   3       11.65        7.76      8.07 o 
   9   3   3       62.15       61.23      9.55 o 
  10   3   3       67.04       67.80     10.37 o 
  11   3   3        0.71       12.61     16.62 o 
  12   3   3      147.50      153.28     20.58 o 
  13   3   3       15.68       17.88     15.99 o 
  14   3   3       15.79        7.57     18.53 o 
  15   3   3        3.65        3.29     22.17 o 
  16   3   3        2.67        1.74     31.56 o 
 -16   4   3        8.05        1.56     10.44 o 
 -15   4   3        1.75        3.81     10.08 o 
 -14   4   3        1.32        4.01      9.75 o 
 -13   4   3        4.30       13.86     10.56 o 
 -12   4   3       27.02       18.55      8.15 o 
 -11   4   3       36.57       49.55      9.13 o 
 -10   4   3       72.94       77.15      9.67 o 
  -9   4   3       85.09       94.27      7.30 o 
  -8   4   3       27.28       19.94      5.29 o 
  -7   4   3        3.31        5.50      4.51 o 
  -6   4   3      327.49      329.82     10.08 o 
  -5   4   3        0.95       -1.26      4.21 o 
  -4   4   3       64.89       70.41      5.84 o 
  -3   4   3        0.07       -2.91      3.59 o 
  -2   4   3        0.36        3.52      4.14 o 
  -1   4   3      435.96      447.80     12.85 o 
   0   4   3      283.68      319.02     11.43 o 
   1   4   3      339.92      373.06     12.30 o 
   2   4   3       10.80       11.80      5.71 o 
   3   4   3      141.55      136.35      9.02 o 
   4   4   3      512.06      522.31     14.19 o 
   5   4   3      216.59      246.34     11.13 o 
   6   4   3       81.51      108.98      9.00 o 
   7   4   3       16.34       12.65      6.59 o 
   8   4   3      223.53      196.40     13.71 o 
   9   4   3        0.23        0.60      8.29 o 
  10   4   3       16.10       13.99      9.33 o 
  11   4   3       68.21       68.14     31.90 o 
  12   4   3        2.53       -4.68     26.60 o 
  13   4   3        6.99       16.01     15.25 o 
  14   4   3      101.84       92.33     46.56 o 
  15   4   3       75.35       61.30     19.44 o 
 -14   5   3        1.01       30.03     11.59 o 
 -13   5   3       22.50       24.40     11.01 o 
 -12   5   3        7.92        5.91      7.89 o 
 -11   5   3        1.05       15.13      7.90 o 
 -10   5   3       11.05       18.29     17.97 o 
  -9   5   3      140.87      163.15     12.27 o 
  -8   5   3       43.23       49.88      7.27 o 
  -7   5   3      102.74      109.78     10.09 o 
  -6   5   3      161.02      150.79      8.59 o 
  -5   5   3      464.31      448.97     22.72 o 
  -4   5   3      139.66      141.25      9.99 o 
  -3   5   3        6.19        4.60      6.65 o 
  -2   5   3      135.91      119.13     10.15 o 
  -1   5   3      111.72      109.06      9.19 o 
   0   5   3        3.98        4.37      7.51 o 
   1   5   3      170.02      153.23     10.52 o 
   2   5   3      250.28      259.99     16.39 o 
   3   5   3       14.23       18.13      7.02 o 
   4   5   3        3.86        3.88      8.05 o 
   5   5   3      216.28      213.41     12.11 o 
   6   5   3       50.18       41.30      8.14 o 
   7   5   3       75.70       91.84     18.16 o 
   8   5   3        8.29       17.61      9.70 o 
   9   5   3      100.79      101.57     19.51 o 
  10   5   3        2.23        8.51     13.19 o 
  11   5   3       12.01       39.42     15.49 o 
  12   5   3       39.84       37.86     15.93 o 
 -10   6   3       18.01       41.74     14.41 o 
  -9   6   3        0.88       -2.51     25.56 o 
  -8   6   3       10.69       11.71      7.64 o 
  -7   6   3       15.97       18.59      8.29 o 
  -6   6   3        7.98        2.46      7.93 o 
  -5   6   3      160.78      165.98     13.93 o 
  -4   6   3      201.60      182.14     18.12 o 
  -3   6   3       31.69       33.84      7.80 o 
  -2   6   3      143.46      136.16     11.11 o 
  -1   6   3       68.21       67.54      9.41 o 
   0   6   3      272.69      289.46     22.84 o 
   1   6   3        1.12       12.53      6.64 o 
   2   6   3        3.47        1.11      6.38 o 
   3   6   3        8.42       16.51      7.56 o 
   4   6   3       25.68       28.91      8.07 o 
   5   6   3       29.66       38.24      8.76 o 
   6   6   3       16.17       12.33      9.25 o 
   7   6   3        0.38        2.79      9.62 o 
   8   6   3       17.58       31.45     18.84 o 
   9   6   3        0.10       21.25     17.66 o 
  -4   7   3        8.96        1.59      8.64 o 
  -3   7   3       66.97       60.04     11.73 o 
  -2   7   3        4.38       11.99      8.90 o 
  -1   7   3       24.06       18.72      9.09 o 
   0   7   3       27.00       37.65     10.40 o 
   1   7   3       39.08       29.51     10.51 o 
   2   7   3        1.21        0.78      7.50 o 
   3   7   3        0.23        3.24      8.11 o 
 -19   0   4        6.88       -7.29     14.58 o 
 -18   0   4       64.31       91.27     15.79 o 
 -17   0   4       27.02       45.09     13.09 o 
 -16   0   4        0.48       -3.05      9.96 o 
 -15   0   4        0.62        9.24     10.37 o 
 -14   0   4       19.98        7.17     10.28 o 
 -13   0   4        6.13       10.69      9.64 o 
 -12   0   4       16.22       21.15     19.68 o 
 -11   0   4      161.55      186.98     20.88 o 
 -10   0   4      528.03      533.75     14.98 o 
  -9   0   4      182.46      173.93      8.98 o 
  -8   0   4     2862.56     3183.20     30.90 o 
  -7   0   4      700.09      737.85     13.74 o 
  -6   0   4     1869.26     1923.14     20.98 o 
  -5   0   4      832.74      717.17     13.92 o 
  -4   0   4     2545.80     2738.87     23.72 o 
  -3   0   4     6295.04     6738.12     80.45 o 
  -2   0   4     1968.16     2186.36     25.06 o 
  -1   0   4      597.88      670.63     10.22 o 
   0   0   4      681.43      734.61     14.73 o 
   1   0   4      778.30      795.82     32.71 o 
   2   0   4     1663.11     1758.51     27.72 o 
   3   0   4     1138.04     1092.60     19.81 o 
   4   0   4      373.78      371.90     13.19 o 
   5   0   4     2066.34     2013.59     27.12 o 
   6   0   4      757.69      789.95     16.56 o 
   7   0   4     1746.17     1774.97     24.78 o 
   8   0   4      217.36      193.01     16.65 o 
   9   0   4      111.86      109.43     27.75 o 
  10   0   4        6.06       -4.88     26.52 o 
  11   0   4      710.51      698.54     49.45 o 
  12   0   4      204.33      183.27     35.66 o 
  13   0   4      110.40       81.01     33.64 o 
  14   0   4       60.72       84.54     34.03 o 
  15   0   4        0.68       31.96     32.68 o 
  16   0   4        5.89       24.84     33.30 o 
  17   0   4        4.76       27.41     35.26 o 
 -19   1   4        6.28       20.93     25.37 o 
 -18   1   4        0.44        2.78     13.92 o 
 -17   1   4       46.30       74.98     16.00 o 
 -16   1   4      113.39      120.46     13.88 o 
 -15   1   4        0.22        7.02     10.37 o 
 -14   1   4        0.39        6.21      6.76 o 
 -13   1   4       28.93       33.34      7.40 o 
 -12   1   4       83.85       95.94     14.60 o 
 -11   1   4      377.70      365.97     10.55 o 
 -10   1   4      514.79      479.17      9.39 o 
  -9   1   4      748.53      776.91     11.70 o 
  -8   1   4     2359.57     2393.86     18.37 o 
  -7   1   4       24.97       32.70      3.80 o 
  -6   1   4      518.79      472.11      7.71 o 
  -5   1   4        1.02       -0.93      2.64 o 
  -4   1   4      884.53      835.93     10.00 o 
  -3   1   4     1698.26     1593.04     13.61 o 
  -2   1   4     2878.86     2833.81     19.10 o 
  -1   1   4      291.60      280.08      6.26 o 
   0   1   4      190.51      173.88      5.50 o 
   1   1   4      735.14      694.35     10.86 o 
   2   1   4     2042.43     2051.54     21.73 o 
   3   1   4      491.06      481.89     10.29 o 
   4   1   4     7007.03     7107.32     46.12 o 
   5   1   4        0.60       -4.12      4.12 o 
   6   1   4     5811.94     5802.74     40.79 o 
   7   1   4      345.99      325.86      9.80 o 
   8   1   4      131.70      132.78     12.44 o 
   9   1   4       52.17       38.03     17.13 o 
  10   1   4      213.90      219.59     23.22 o 
  11   1   4       20.15       39.75     24.25 o 
  12   1   4       19.64        0.29     19.56 o 
  13   1   4       15.94       -3.39     19.87 o 
  14   1   4        0.00        3.93     20.75 o 
  15   1   4       70.35       55.60     23.38 o 
  16   1   4      130.14      122.10     25.88 o 
  17   1   4       53.16       52.27     24.70 o 
 -18   2   4      119.71       99.09     30.86 o 
 -17   2   4        5.44       12.29     21.25 o 
 -16   2   4      107.47      128.22     16.02 o 
 -15   2   4        0.00        8.21      9.84 o 
 -14   2   4      499.48      578.06     38.35 o 
 -13   2   4      166.58      142.31     11.63 o 
 -12   2   4      352.93      352.34     13.07 o 
 -11   2   4        0.39       -3.76      5.13 o 
 -10   2   4       31.49       34.98      4.70 o 
  -9   2   4      574.26      578.15      9.99 o 
  -8   2   4      304.70      338.68      7.83 o 
  -7   2   4      316.62      308.30      7.18 o 
  -6   2   4       88.29       80.31      4.35 o 
  -5   2   4      591.97      655.55      8.82 o 
  -4   2   4      120.57      139.96      5.91 o 
  -3   2   4      748.88      758.24     13.72 o 
  -2   2   4     2190.54     2164.21     17.41 o 
  -1   2   4      198.86      211.69      5.92 o 
   0   2   4        0.42       -0.64      2.82 o 
   1   2   4      159.70      154.35      5.29 o 
   2   2   4      277.76      259.53     13.68 o 
   3   2   4      126.63      130.01      6.80 o 
   4   2   4     1228.86     1231.54     18.52 o 
   5   2   4      489.81      451.63     10.95 o 
   6   2   4      238.13      227.62      8.83 o 
   7   2   4      476.95      496.35     12.02 o 
   8   2   4        0.98       -6.32      6.32 o 
   9   2   4      376.99      380.40     14.61 o 
  10   2   4        4.58       26.04     16.19 o 
  11   2   4       32.88       41.49     17.67 o 
  12   2   4        9.50       12.16     17.94 o 
  13   2   4       28.67        5.86     17.50 o 
  14   2   4        3.34       -5.54     17.85 o 
  15   2   4       46.26       35.39     50.01 o 
  16   2   4       38.48       58.08     32.66 o 
  17   2   4        0.53        7.93     63.32 o 
 -17   3   4        0.02        7.32     12.33 o 
 -16   3   4        7.48       11.44     18.14 o 
 -15   3   4       15.76       18.70     11.01 o 
 -14   3   4       20.84       24.77     13.01 o 
 -13   3   4      195.70      202.82     16.26 o 
 -12   3   4       91.09      106.96     15.13 o 
 -11   3   4      254.19      243.46     15.35 o 
 -10   3   4        0.14       -3.35      6.62 o 
  -9   3   4       22.49       20.82      5.22 o 
  -8   3   4       69.03       73.47      5.10 o 
  -7   3   4      345.12      330.02      7.98 o 
  -6   3   4      266.59      236.44     10.66 o 
  -5   3   4      199.70      179.47      7.81 o 
  -4   3   4      968.76     1042.53     13.63 o 
  -3   3   4      207.40      208.81      6.90 o 
  -2   3   4      718.29      688.89     10.80 o 
  -1   3   4      198.89      190.71      6.61 o 
   0   3   4      618.96      654.79     10.14 o 
   1   3   4      352.60      323.81      9.81 o 
   2   3   4        2.09        0.85      4.40 o 
   3   3   4      478.37      457.31     23.30 o 
   4   3   4        4.86        4.02      5.70 o 
   5   3   4       42.79       34.72      6.37 o 
   6   3   4       16.07       22.37      6.18 o 
   7   3   4       41.16       26.41      6.78 o 
   8   3   4      137.02      122.75     15.70 o 
   9   3   4       54.01       62.64      9.91 o 
  10   3   4        0.41        9.93     14.49 o 
  11   3   4        6.60       17.09     15.11 o 
  12   3   4       73.83       81.03     26.94 o 
  13   3   4        4.32        4.69     15.83 o 
  14   3   4        3.02        6.10     16.29 o 
  15   3   4       10.42       11.99     37.90 o 
  16   3   4       18.90       16.60     17.87 o 
 -16   4   4       37.42       51.72     13.35 o 
 -15   4   4        0.01       -5.76     14.86 o 
 -14   4   4        7.01       26.62     11.19 o 
 -13   4   4       64.59       89.96     22.28 o 
 -12   4   4       27.38       26.71      9.68 o 
 -11   4   4      218.60      194.61     16.03 o 
 -10   4   4       43.13       47.69      8.69 o 
  -9   4   4       45.34       40.90      6.67 o 
  -8   4   4      334.08      331.50     11.59 o 
  -7   4   4      161.40      148.49      7.98 o 
  -6   4   4       17.55       23.25      5.19 o 
  -5   4   4      124.49      119.43      7.00 o 
  -4   4   4       11.61       11.06      4.39 o 
  -3   4   4        4.53        2.17      4.10 o 
  -2   4   4       64.92       59.94      5.49 o 
  -1   4   4       83.19       80.82      7.51 o 
   0   4   4        0.11       13.05      5.54 o 
   1   4   4     1103.28     1065.82     22.19 o 
   2   4   4       51.85       62.33     13.33 o 
   3   4   4     1141.63     1174.89     20.41 o 
   4   4   4       56.28       31.41      9.26 o 
   5   4   4      162.01      155.03     15.66 o 
   6   4   4       26.78       23.51      6.96 o 
   7   4   4       22.89       35.77      7.60 o 
   8   4   4        0.03        2.87      8.43 o 
   9   4   4        0.74       11.93      8.80 o 
  10   4   4       17.66       37.32      9.88 o 
  11   4   4       10.36       21.56     14.15 o 
  12   4   4        5.45       -1.85     14.44 o 
  13   4   4       93.63      118.39     20.83 o 
  14   4   4       29.82       47.47     18.18 o 
 -14   5   4        9.53        4.87     15.64 o 
 -13   5   4        0.63       -2.30     18.02 o 
 -12   5   4        3.80        2.98      8.48 o 
 -11   5   4       62.71       59.80     10.13 o 
 -10   5   4       25.45       25.48      8.84 o 
  -9   5   4        8.87        9.91      5.82 o 
  -8   5   4        0.00       -4.47      5.28 o 
  -7   5   4       62.26       60.36      7.37 o 
  -6   5   4      629.64      638.43     70.44 o 
  -5   5   4       92.14       90.44     11.37 o 
  -4   5   4       50.51       50.99      7.62 o 
  -3   5   4        1.08        1.11      6.08 o 
  -2   5   4      260.01      240.55     12.04 o 
  -1   5   4       46.87       50.79      7.69 o 
   0   5   4      260.74      289.84     22.09 o 
   1   5   4        8.58       20.19      6.76 o 
   2   5   4      258.98      246.13     12.71 o 
   3   5   4       21.77       26.51      7.43 o 
   4   5   4        1.05       -6.06      6.06 o 
   5   5   4      118.42      106.43      9.98 o 
   6   5   4       21.31       18.28      7.53 o 
   7   5   4       30.30       27.92     11.07 o 
   8   5   4       14.65       22.82     13.47 o 
   9   5   4       43.14       33.63     25.40 o 
  10   5   4       79.36      110.44     13.32 o 
  11   5   4       18.63       37.51     14.87 o 
  12   5   4        7.11        4.71     20.41 o 
 -10   6   4        0.28       -5.66     10.28 o 
  -9   6   4        6.16        0.03     10.97 o 
  -8   6   4        0.89        3.87      7.66 o 
  -7   6   4        0.96       -6.54      6.54 o 
  -6   6   4        1.10        0.65      7.43 o 
  -5   6   4      166.29      140.44     17.81 o 
  -4   6   4       60.23       54.78     10.26 o 
  -3   6   4        0.38        5.85      7.77 o 
  -2   6   4        4.08        3.49      7.86 o 
  -1   6   4       13.68       10.70      7.06 o 
   0   6   4       28.27       18.69      7.37 o 
   1   6   4       48.06       59.60      9.23 o 
   2   6   4       48.40       53.18      9.08 o 
   3   6   4       35.80       38.65      8.38 o 
   4   6   4       13.46       15.45      7.53 o 
   5   6   4        5.01       15.29      7.77 o 
   6   6   4       24.66       38.57     13.58 o 
   7   6   4        0.04       -5.30      9.19 o 
   8   6   4        1.79        7.86     14.10 o 
   9   6   4       57.00       62.18     14.50 o 
  -3   7   4       18.53       19.76      9.43 o 
  -2   7   4        8.12       16.63      9.49 o 
  -1   7   4       37.24       22.50      9.69 o 
   0   7   4       54.87       44.09     11.17 o 
   1   7   4       18.43       17.19      9.23 o 
   2   7   4        0.16        0.22      9.14 o 
 -19   1   5        0.30      -12.73     13.74 o 
 -18   1   5        0.15       15.62      9.93 o 
 -17   1   5       58.59       65.29     10.60 o 
 -16   1   5      102.26      117.48     16.74 o 
 -15   1   5       63.51       82.91     10.28 o 
 -14   1   5      223.73      223.38     12.86 o 
 -13   1   5        1.85        9.77      6.85 o 
 -12   1   5       35.94       39.63      7.76 o 
 -11   1   5       75.25       78.57      6.86 o 
 -10   1   5      193.92      201.47      7.22 o 
  -9   1   5       52.93       58.92      4.92 o 
  -8   1   5      966.09     1003.05     11.97 o 
  -7   1   5     1342.36     1307.11     14.46 o 
  -6   1   5      554.35      548.38      9.41 o 
  -5   1   5      183.28      179.28      6.03 o 
  -4   1   5     2393.11     2433.22     19.91 o 
  -3   1   5      916.55      889.04     10.97 o 
  -2   1   5      320.10      312.97      8.31 o 
  -1   1   5      642.27      665.90      9.03 o 
   0   1   5      407.05      399.15      7.82 o 
   1   1   5      443.63      420.60      9.88 o 
   2   1   5      656.02      605.33     11.50 o 
   3   1   5      238.76      265.67      8.84 o 
   4   1   5      183.13      187.27     11.11 o 
   5   1   5     2388.29     2374.34     23.85 o 
   6   1   5     1293.86     1195.09     20.89 o 
   7   1   5     3171.82     3117.98     28.42 o 
   8   1   5       15.21       17.05      7.93 o 
   9   1   5        1.69       19.08     21.42 o 
  10   1   5       47.43       39.74     19.48 o 
  11   1   5      156.18      150.02     23.09 o 
  12   1   5      117.38      113.08     22.64 o 
  13   1   5        0.68        7.75     19.78 o 
  14   1   5        0.02       -2.21     20.96 o 
  15   1   5        0.41        0.17     21.78 o 
  16   1   5        0.76        9.85     22.11 o 
  17   1   5        5.14       -1.87     22.19 o 
 -18   2   5      178.88      209.42     19.76 o 
 -17   2   5        0.06        2.55     12.22 o 
 -16   2   5       20.35       27.37     11.93 o 
 -15   2   5      138.85      135.05     33.05 o 
 -14   2   5      509.10      548.61     17.65 o 
 -13   2   5      459.18      461.18     19.98 o 
 -12   2   5        3.74        8.50      6.20 o 
 -11   2   5      344.24      347.22     11.67 o 
 -10   2   5       21.19       18.82      4.66 o 
  -9   2   5      125.41      129.78      6.17 o 
  -8   2   5        8.90       12.36      3.80 o 
  -7   2   5        0.57        5.58      3.37 o 
  -6   2   5      426.09      416.03      8.73 o 
  -5   2   5      784.45      735.83      9.55 o 
  -4   2   5     2844.10     3046.78     20.30 o 
  -3   2   5       47.97       41.32      3.76 o 
  -2   2   5     1461.76     1493.83     14.37 o 
  -1   2   5       22.60       42.81      3.79 o 
   0   2   5      601.41      626.66      9.41 o 
   1   2   5       26.41       22.04      3.46 o 
   2   2   5      103.84      103.84      8.19 o 
   3   2   5      900.69      908.94     14.82 o 
   4   2   5      128.26      143.11      7.66 o 
   5   2   5     1175.38     1144.53     17.21 o 
   6   2   5     3836.38     3838.73     34.12 o 
   7   2   5       19.80       30.06      6.22 o 
   8   2   5     1100.28     1026.31     22.02 o 
   9   2   5       72.19       80.26      9.63 o 
  10   2   5       91.66       71.25     18.71 o 
  11   2   5        8.14        7.29     24.67 o 
  12   2   5      201.07      210.13     23.72 o 
  13   2   5        5.51       15.36     18.44 o 
  14   2   5        0.01       -8.29     40.79 o 
  15   2   5       29.73       31.43     30.95 o 
  16   2   5       91.11       72.26     43.59 o 
 -17   3   5       24.42       31.60     35.82 o 
 -16   3   5      111.73      100.62     37.09 o 
 -15   3   5       13.55       27.36     29.49 o 
 -14   3   5       26.58       43.33     11.94 o 
 -13   3   5      301.66      305.95     19.47 o 
 -12   3   5      267.78      256.32     22.87 o 
 -11   3   5      209.00      223.95     22.81 o 
 -10   3   5      225.72      234.37     10.11 o 
  -9   3   5      145.93      145.13      7.14 o 
  -8   3   5      413.70      392.04      9.79 o 
  -7   3   5      500.21      494.05      9.54 o 
  -6   3   5      241.02      217.87      9.08 o 
  -5   3   5      251.33      252.17     11.85 o 
  -4   3   5      196.29      184.76      6.91 o 
  -3   3   5      128.78      133.98      6.61 o 
  -2   3   5      953.06      960.76     13.45 o 
  -1   3   5      159.80      158.49      6.47 o 
   0   3   5        1.71        5.71      3.22 o 
   1   3   5       40.51       40.67      5.15 o 
   2   3   5      388.79      393.16     11.29 o 
   3   3   5       70.09       61.56      6.74 o 
   4   3   5      121.33      121.48      8.38 o 
   5   3   5        1.57       -3.31      5.72 o 
   6   3   5       68.52       70.95      7.84 o 
   7   3   5       60.84       78.19      8.03 o 
   8   3   5        3.82       -3.79      7.38 o 
   9   3   5        9.82       11.18      7.90 o 
  10   3   5      112.99      130.40     27.75 o 
  11   3   5       42.35       42.57     33.13 o 
  12   3   5        9.43        9.20     15.82 o 
  13   3   5        1.12       -5.66     15.09 o 
  14   3   5       38.52       44.16     32.68 o 
  15   3   5       11.72        6.31     17.55 o 
 -16   4   5       16.91       23.86     20.21 o 
 -15   4   5       11.15        7.51     10.22 o 
 -14   4   5        0.73       -4.51     10.30 o 
 -13   4   5        0.48       11.20     10.27 o 
 -12   4   5       87.22       86.21     10.80 o 
 -11   4   5      118.28      105.67     11.59 o 
 -10   4   5       48.68       50.89      9.24 o 
  -9   4   5       14.95       20.75      6.10 o 
  -8   4   5      197.15      200.55     11.30 o 
  -7   4   5      360.57      354.24     11.93 o 
  -6   4   5      653.62      601.49     14.33 o 
  -5   4   5      439.46      442.93     12.01 o 
  -4   4   5      106.55      111.76      6.78 o 
  -3   4   5       92.01       91.11      6.30 o 
  -2   4   5      170.40      186.32      9.64 o 
  -1   4   5      218.85      242.71     12.31 o 
   0   4   5      108.40      108.31      8.31 o 
   1   4   5        6.25        8.95      6.08 o 
   2   4   5      343.66      316.93     12.07 o 
   3   4   5       39.97       47.45      7.55 o 
   4   4   5       60.52       79.94      8.32 o 
   5   4   5      157.00      168.43     18.25 o 
   6   4   5       13.29       10.30      7.63 o 
   7   4   5       12.86       12.87     10.06 o 
   8   4   5       39.79       41.11     10.01 o 
   9   4   5       36.11       25.35     10.73 o 
  10   4   5        3.78       28.48     14.19 o 
  11   4   5       14.28       20.82     15.65 o 
  12   4   5       10.44        4.35     15.67 o 
  13   4   5        3.43        8.59     26.01 o 
  14   4   5       18.29       18.97     16.64 o 
 -13   5   5       56.73       59.97     24.27 o 
 -12   5   5        0.65        3.07      8.42 o 
 -11   5   5       24.15       23.23      9.00 o 
 -10   5   5       82.99       96.48     11.15 o 
  -9   5   5       19.39       24.26      6.86 o 
  -8   5   5       63.88       74.73     10.61 o 
  -7   5   5       19.47       10.54      8.79 o 
  -6   5   5       32.66       41.80      9.47 o 
  -5   5   5      180.57      203.45     13.47 o 
  -4   5   5      151.40      131.02     13.07 o 
  -3   5   5        3.68        1.51      6.91 o 
  -2   5   5      203.56      212.36     11.53 o 
  -1   5   5      348.65      342.08     13.29 o 
   0   5   5      137.04      157.65     10.61 o 
   1   5   5      185.21      188.78     12.70 o 
   2   5   5       27.88       15.51      7.05 o 
   3   5   5        0.18       -0.95      6.27 o 
   4   5   5      253.41      256.66     12.94 o 
   5   5   5       35.05       38.88      8.15 o 
   6   5   5       12.29        4.30      7.05 o 
   7   5   5       66.27       67.63     13.27 o 
   8   5   5        8.59        7.47     12.13 o 
   9   5   5       52.66       60.18     13.22 o 
  10   5   5       44.22       63.05     11.62 o 
  11   5   5       13.80       31.92     15.11 o 
 -10   6   5        1.98      -11.12     11.12 o 
  -9   6   5       16.99       33.25     31.48 o 
  -8   6   5        0.11        5.08     10.00 o 
  -7   6   5       32.41       18.15      8.56 o 
  -6   6   5        2.52       -5.64      7.55 o 
  -5   6   5       10.11       12.93      7.76 o 
  -4   6   5        0.01        0.07      7.43 o 
  -3   6   5      103.80      116.92     12.69 o 
  -2   6   5        3.01       13.30      9.03 o 
  -1   6   5      105.07      110.05     12.49 o 
   0   6   5       81.62       51.19     10.39 o 
   1   6   5        4.10       10.08      6.76 o 
   2   6   5       29.50       24.81      7.64 o 
   3   6   5        4.00       -6.43      6.43 o 
   4   6   5        1.02       -1.99      6.99 o 
   5   6   5        0.07       -6.98      6.98 o 
   6   6   5       15.85       35.81     10.84 o 
   7   6   5        0.26       -2.02      9.74 o 
   8   6   5       16.75       83.90     44.34 o 
  -2   7   5       52.43       40.59     18.16 o 
  -1   7   5        8.99       18.89     10.46 o 
   0   7   5        4.03       11.72     17.04 o 
 -19   0   6       43.54       18.16     16.82 o 
 -18   0   6       23.82       47.49     17.21 o 
 -17   0   6       48.85       35.26     15.31 o 
 -16   0   6        1.17      -10.93     10.93 o 
 -15   0   6       89.26       89.59     17.04 o 
 -14   0   6        1.71       -5.51      9.47 o 
 -13   0   6        1.89       -2.12      9.12 o 
 -12   0   6      770.68      730.57     22.85 o 
 -11   0   6      133.64      152.22     10.24 o 
 -10   0   6      113.31      106.77     16.76 o 
  -9   0   6      114.17      103.41      8.09 o 
  -8   0   6      818.98      877.67     16.00 o 
  -7   0   6        1.05        3.10      5.28 o 
  -6   0   6    10636.64    11848.08    134.59 o 
  -5   0   6      601.15      667.28     12.73 o 
  -4   0   6       10.46        1.98      3.46 o 
  -3   0   6      174.10      193.40      7.40 o 
  -2   0   6      236.42      261.03      8.65 o 
  -1   0   6       14.59       16.29      7.04 o 
   0   0   6     1231.26     1198.92     28.73 o 
   1   0   6     1331.04     1289.46     23.18 o 
   2   0   6      569.98      556.10     16.99 o 
   3   0   6      813.81      818.34     20.23 o 
   4   0   6      978.46      898.31     21.34 o 
   5   0   6      193.79      201.54     15.19 o 
   6   0   6      198.90      199.69     25.76 o 
   7   0   6     1461.12     1451.38     26.54 o 
   8   0   6       27.14       46.31     24.50 o 
   9   0   6      207.78      239.33     33.41 o 
  10   0   6       86.62       75.40     29.04 o 
  11   0   6       73.84       78.21     30.39 o 
  12   0   6       71.72       60.44     30.83 o 
  13   0   6      216.80      186.30     38.29 o 
  14   0   6      145.79      113.58     37.34 o 
  15   0   6       59.46       74.84     36.27 o 
  16   0   6       43.72       47.43     35.10 o 
 -19   1   6       69.34       48.78     13.29 o 
 -18   1   6        6.11       -2.13     12.14 o 
 -17   1   6        9.58        8.95      9.11 o 
 -16   1   6      101.05      103.95     11.15 o 
 -15   1   6      106.93      111.36     11.03 o 
 -14   1   6       30.12       22.92     11.36 o 
 -13   1   6        8.20        0.17      7.10 o 
 -12   1   6       36.11       31.82      6.95 o 
 -11   1   6        6.99        1.26      4.72 o 
 -10   1   6       76.93       74.83      5.83 o 
  -9   1   6      129.36      114.45      5.92 o 
  -8   1   6       47.30       43.90      4.43 o 
  -7   1   6      413.11      461.40      9.57 o 
  -6   1   6      150.35      166.12      6.47 o 
  -5   1   6      680.92      725.78     10.95 o 
  -4   1   6     1090.58     1071.24     12.61 o 
  -3   1   6      165.03      163.12      5.88 o 
  -2   1   6       98.34      112.53      5.04 o 
  -1   1   6       11.26        8.61      3.37 o 
   0   1   6      178.36      179.20      6.23 o 
   1   1   6      179.09      217.12      8.38 o 
   2   1   6       15.82       17.98      5.13 o 
   3   1   6      382.36      384.94     16.52 o 
   4   1   6       77.34       74.35      6.90 o 
   5   1   6     2514.41     2605.75     26.41 o 
   6   1   6      301.03      319.51     11.22 o 
   7   1   6      506.43      481.38     12.80 o 
   8   1   6        8.70       11.68      6.81 o 
   9   1   6     1242.83     1224.78     38.69 o 
  10   1   6      495.66      526.57     32.67 o 
  11   1   6       36.83       57.38     21.03 o 
  12   1   6       13.01       32.69     20.50 o 
  13   1   6       23.51       20.26     20.49 o 
  14   1   6       39.88       59.00     23.16 o 
  15   1   6        3.69       13.23     22.52 o 
  16   1   6        5.73       -1.39     35.57 o 
 -18   2   6       11.36        4.66     40.87 o 
 -17   2   6        5.00       12.47     21.16 o 
 -16   2   6      132.28      155.52     16.48 o 
 -15   2   6       81.51      111.54     14.75 o 
 -14   2   6        3.14       -0.42      7.30 o 
 -13   2   6       28.06       28.75      8.02 o 
 -12   2   6      608.29      616.12     15.34 o 
 -11   2   6      307.09      303.12     11.59 o 
 -10   2   6      251.61      244.49      8.92 o 
  -9   2   6      216.63      235.61      9.20 o 
  -8   2   6       86.05      111.43      6.40 o 
  -7   2   6        5.46        9.50      3.69 o 
  -6   2   6      112.71      111.77      5.78 o 
  -5   2   6     3241.85     3311.53     26.76 o 
  -4   2   6      620.40      676.12     15.27 o 
  -3   2   6     1172.73     1223.22     12.99 o 
  -2   2   6      876.23      901.75     11.75 o 
  -1   2   6      835.19      888.47     11.51 o 
   0   2   6        6.45        6.15      3.30 o 
   1   2   6      104.92      100.53      6.91 o 
   2   2   6       41.61       41.52      5.95 o 
   3   2   6      392.74      382.98     11.02 o 
   4   2   6       51.44       42.87      9.41 o 
   5   2   6      509.24      482.14     20.56 o 
   6   2   6      708.92      669.51     14.81 o 
   7   2   6     1091.65     1014.97     18.04 o 
   8   2   6        8.30       16.63      7.74 o 
   9   2   6      372.83      347.32     24.96 o 
  10   2   6       77.81      100.07     20.60 o 
  11   2   6        3.91       -6.83     16.51 o 
  12   2   6       27.17       29.77     18.93 o 
  13   2   6        0.85       14.81     19.04 o 
  14   2   6       11.82       12.39     19.01 o 
  15   2   6       27.18       18.17     19.48 o 
  16   2   6        2.49       21.31     20.27 o 
 -17   3   6       29.58       46.28     14.10 o 
 -16   3   6       23.89       45.39     18.00 o 
 -15   3   6      163.07      171.08     17.13 o 
 -14   3   6      114.28      116.93     17.04 o 
 -13   3   6      191.06      194.15     16.51 o 
 -12   3   6        1.41       13.93      8.04 o 
 -11   3   6      539.70      516.81     17.64 o 
 -10   3   6       11.66        4.80      5.60 o 
  -9   3   6      152.64      155.76      7.66 o 
  -8   3   6       27.31       21.03      4.82 o 
  -7   3   6        0.84       -1.00      3.83 o 
  -6   3   6       36.71       45.11      5.97 o 
  -5   3   6       15.82       17.10      4.32 o 
  -4   3   6        4.18        5.29      3.80 o 
  -3   3   6      335.36      338.86      8.60 o 
  -2   3   6       16.48       26.55      4.53 o 
  -1   3   6      729.41      792.95     12.13 o 
   0   3   6        3.58        4.28      4.75 o 
   1   3   6      101.34       95.14      5.49 o 
   2   3   6      241.37      263.54     10.43 o 
   3   3   6        0.00        6.29      5.44 o 
   4   3   6      194.89      204.81     10.33 o 
   5   3   6      386.05      363.38     12.72 o 
   6   3   6        1.00       -2.82      8.15 o 
   7   3   6      180.53      179.18     19.65 o 
   8   3   6       34.70       29.62      9.24 o 
   9   3   6       52.10       55.33     10.24 o 
  10   3   6       57.16       61.71     16.83 o 
  11   3   6        0.02        6.32     15.56 o 
  12   3   6       11.51       38.94     18.00 o 
  13   3   6       30.94       25.59     17.96 o 
  14   3   6       13.12        5.24     16.50 o 
  15   3   6       12.44       17.08     18.60 o 
 -16   4   6       86.64       88.88     15.19 o 
 -15   4   6       19.72       14.76     11.29 o 
 -14   4   6        2.49       -6.80     11.91 o 
 -13   4   6       76.74       91.41     11.67 o 
 -12   4   6        0.03       -0.16      7.76 o 
 -11   4   6        0.06       -0.60      7.39 o 
 -10   4   6      498.83      488.67     14.46 o 
  -9   4   6        0.07        8.33      5.76 o 
  -8   4   6      244.50      234.47     10.90 o 
  -7   4   6      111.59      110.70      9.99 o 
  -6   4   6       10.55        8.91      7.61 o 
  -5   4   6       46.54       41.20      6.45 o 
  -4   4   6      166.55      176.61      9.15 o 
  -3   4   6       15.41       22.72      4.83 o 
  -2   4   6      105.24      114.15     12.66 o 
  -1   4   6       34.91       30.92      6.38 o 
   0   4   6      124.99      149.98     13.55 o 
   1   4   6      217.66      225.67     11.06 o 
   2   4   6        0.11        3.83      5.85 o 
   3   4   6      702.89      724.12     17.09 o 
   4   4   6      297.32      321.10     12.90 o 
   5   4   6        0.93        5.15      6.76 o 
   6   4   6      567.16      517.28     19.49 o 
   7   4   6       24.94       24.92      9.12 o 
   8   4   6       99.40      104.43     15.62 o 
   9   4   6       45.70       40.18     10.39 o 
  10   4   6       22.80       38.72     15.40 o 
  11   4   6       45.33       77.47     17.63 o 
  12   4   6       48.13       59.65     17.93 o 
  13   4   6       25.37       30.49     17.18 o 
 -13   5   6       58.86       63.82     11.44 o 
 -12   5   6       26.65       32.37     11.94 o 
 -11   5   6        0.21        5.84      8.39 o 
 -10   5   6        0.49        5.35      9.05 o 
  -9   5   6        5.10        5.90      8.53 o 
  -8   5   6        3.06        2.72      5.99 o 
  -7   5   6       80.37       80.16     10.65 o 
  -6   5   6      124.09      132.05     12.00 o 
  -5   5   6       60.08       64.80      9.71 o 
  -4   5   6       83.15      104.74     11.27 o 
  -3   5   6      355.04      345.30     19.20 o 
  -2   5   6      249.19      257.25     14.90 o 
  -1   5   6       81.83       74.30     10.48 o 
   0   5   6      194.22      190.44     20.06 o 
   1   5   6       31.62       29.33      7.32 o 
   2   5   6       97.43       92.90      9.60 o 
   3   5   6      427.52      453.72     15.60 o 
   4   5   6       89.79       86.09      9.75 o 
   5   5   6      275.50      258.94     13.51 o 
   6   5   6       69.08       77.56      9.80 o 
   7   5   6       39.74       66.14     10.70 o 
   8   5   6       16.74       19.92      8.90 o 
   9   5   6       10.40       22.27      9.82 o 
  10   5   6        1.53       12.82     13.36 o 
  11   5   6       39.02       52.57     25.31 o 
 -10   6   6        0.22      -12.08     25.79 o 
  -9   6   6        0.01       -4.85      7.65 o 
  -8   6   6       22.43       17.71      8.86 o 
  -7   6   6        1.23        3.60      7.86 o 
  -6   6   6       31.95       19.71      8.31 o 
  -5   6   6        0.63        0.96      7.30 o 
  -4   6   6        3.67       -6.82     15.98 o 
  -3   6   6       19.52       20.23     11.64 o 
  -2   6   6       82.07       67.59     10.56 o 
  -1   6   6        0.44       -7.60      7.60 o 
   0   6   6        3.03       12.10      8.09 o 
   1   6   6        8.22       -7.38      7.38 o 
   2   6   6       38.80       48.09     15.32 o 
   3   6   6        0.02        7.40      7.44 o 
   4   6   6        6.05        0.22     14.03 o 
   5   6   6        9.76       12.07      7.92 o 
   6   6   6        0.77       -0.88      8.87 o 
   7   6   6        0.18       -8.83      8.83 o 
 -19   1   7        9.12       -3.94     17.52 o 
 -18   1   7       43.01       30.17     11.49 o 
 -17   1   7       35.76       26.92     17.46 o 
 -16   1   7       56.18       68.90     12.10 o 
 -15   1   7      212.92      231.26     13.78 o 
 -14   1   7        0.04       -6.94      6.94 o 
 -13   1   7       19.09       11.50      7.28 o 
 -12   1   7      365.93      340.11     12.43 o 
 -11   1   7        4.03        0.96      5.08 o 
 -10   1   7       27.77       33.48      6.50 o 
  -9   1   7       56.23       53.01      5.60 o 
  -8   1   7       80.86      100.87      5.21 o 
  -7   1   7      123.11      127.84      6.28 o 
  -6   1   7      200.93      176.06      9.17 o 
  -5   1   7      342.60      447.34      9.29 o 
  -4   1   7     3741.65     4240.21     48.23 o 
  -3   1   7     1195.91     1254.76     17.57 o 
  -2   1   7     1233.18     1302.30     16.33 o 
  -1   1   7      792.71      923.03     12.05 o 
   0   1   7      611.83      610.55     10.61 o 
   1   1   7       72.87       74.25      6.82 o 
   2   1   7       39.41       45.61      6.52 o 
   3   1   7      326.03      294.41     10.89 o 
   4   1   7       13.47        8.53      6.37 o 
   5   1   7      107.68      105.00      8.46 o 
   6   1   7        1.28       -4.60      6.39 o 
   7   1   7       26.93       28.32      7.32 o 
   8   1   7      197.23      210.23     12.98 o 
   9   1   7      269.59      264.93     24.13 o 
  10   1   7      684.78      741.65     48.61 o 
  11   1   7        9.39       24.82     19.52 o 
  12   1   7       11.54        9.29     20.19 o 
  13   1   7       47.58       27.67     21.41 o 
  14   1   7        4.39       -2.71     25.37 o 
  15   1   7       11.92       19.24     22.02 o 
  16   1   7        0.85       27.64     51.52 o 
 -18   2   7      143.60      122.55     22.76 o 
 -17   2   7       32.65       42.79     12.71 o 
 -16   2   7       62.55       87.80     22.76 o 
 -15   2   7      562.28      601.26     28.78 o 
 -14   2   7      193.53      204.53     12.93 o 
 -13   2   7        3.18        5.52      7.71 o 
 -12   2   7       12.93       11.26      6.80 o 
 -11   2   7     1308.82     1348.22     18.53 o 
 -10   2   7       18.73       19.50      5.38 o 
  -9   2   7       39.28       52.73      5.94 o 
  -8   2   7      420.07      417.16     10.76 o 
  -7   2   7       37.82       37.95      4.96 o 
  -6   2   7      312.62      289.58      8.54 o 
  -5   2   7     1624.03     1647.52     17.59 o 
  -4   2   7       39.97       54.92      4.67 o 
  -3   2   7       13.57       11.48      4.26 o 
  -2   2   7       61.76       61.20      4.44 o 
  -1   2   7      168.63      201.81      6.84 o 
   0   2   7        5.38        8.28      3.61 o 
   1   2   7     1265.96     1294.76     18.25 o 
   2   2   7      236.51      240.96      9.87 o 
   3   2   7      395.34      391.74     13.45 o 
   4   2   7       63.43       56.25      7.43 o 
   5   2   7      149.64      134.68      9.30 o 
   6   2   7     1143.04     1093.34     19.18 o 
   7   2   7      727.46      704.99     19.75 o 
   8   2   7       63.48       49.95     11.21 o 
   9   2   7      996.70      906.48     45.27 o 
  10   2   7      707.17      637.98     48.24 o 
  11   2   7        0.00       -7.18     23.01 o 
  12   2   7       26.12       24.29     18.56 o 
  13   2   7        0.02      -17.67     17.67 o 
  14   2   7       19.69       13.28     18.97 o 
  15   2   7        0.92       -5.71     17.63 o 
 -17   3   7        2.25        0.89     16.34 o 
 -16   3   7       26.57       25.88     12.54 o 
 -15   3   7       29.52       22.27     21.72 o 
 -14   3   7       72.89       56.01     15.67 o 
 -13   3   7      174.32      170.58     13.35 o 
 -12   3   7        0.10       -0.17      7.70 o 
 -11   3   7       41.37       42.79      9.18 o 
 -10   3   7      406.69      377.99     10.98 o 
  -9   3   7      934.45      959.22     21.30 o 
  -8   3   7       48.46       54.16      5.95 o 
  -7   3   7       30.73       32.36      5.17 o 
  -6   3   7      104.05       99.53      7.64 o 
  -5   3   7       62.44       48.99      6.31 o 
  -4   3   7       50.45       45.74      6.09 o 
  -3   3   7       23.61       26.62      4.44 o 
  -2   3   7      278.82      276.03      8.37 o 
  -1   3   7      135.57      130.82      6.56 o 
   0   3   7      192.49      205.92      7.74 o 
   1   3   7      125.65      118.00      6.82 o 
   2   3   7        1.39       -1.52      5.53 o 
   3   3   7        2.43       -0.67      5.85 o 
   4   3   7       44.36       41.10      7.55 o 
   5   3   7      114.32      114.45      9.28 o 
   6   3   7       82.68       81.74      8.86 o 
   7   3   7       24.29       22.49      8.85 o 
   8   3   7        0.21        6.53      8.65 o 
   9   3   7        5.93       -1.17     13.59 o 
  10   3   7       18.06       32.39     16.11 o 
  11   3   7       21.00       39.45     16.90 o 
  12   3   7       75.92       50.21     18.08 o 
  13   3   7        4.90       10.13     18.70 o 
  14   3   7        1.43      -15.13     37.14 o 
 -15   4   7       43.08       36.69     12.58 o 
 -14   4   7       97.77       99.82     15.35 o 
 -13   4   7      105.73      107.11     12.47 o 
 -12   4   7       19.27        0.82      8.34 o 
 -11   4   7      115.18      147.26     12.58 o 
 -10   4   7        6.04        6.19      7.30 o 
  -9   4   7        0.64        2.33      5.47 o 
  -8   4   7      308.05      315.22     12.33 o 
  -7   4   7       52.75       56.04     12.49 o 
  -6   4   7        5.10        3.32      5.27 o 
  -5   4   7       82.65       80.51      7.78 o 
  -4   4   7      384.22      411.95     12.65 o 
  -3   4   7      670.25      618.52     18.45 o 
  -2   4   7      264.89      267.64     13.60 o 
  -1   4   7      103.97      109.21      8.60 o 
   0   4   7       22.01       27.62      6.65 o 
   1   4   7        0.27       -5.82      5.82 o 
   2   4   7       27.95       31.62      7.37 o 
   3   4   7       17.31       28.24      7.45 o 
   4   4   7       58.99       56.32      8.36 o 
   5   4   7      419.05      407.63     14.44 o 
   6   4   7       60.37       73.05      9.13 o 
   7   4   7        0.03        4.18      8.30 o 
   8   4   7      144.59      151.36     13.38 o 
   9   4   7       23.49       39.65     10.39 o 
  10   4   7        4.03       25.45     15.09 o 
  11   4   7        0.02       -6.30     13.93 o 
  12   4   7       29.59       28.08     16.55 o 
 -13   5   7        3.18       21.06     10.04 o 
 -12   5   7       38.69       33.36     10.11 o 
 -11   5   7       52.09       49.57     10.59 o 
 -10   5   7       38.89       38.53      7.78 o 
  -9   5   7       15.40       11.07      6.47 o 
  -8   5   7      130.58      118.43     12.60 o 
  -7   5   7      178.50      182.27     13.50 o 
  -6   5   7       13.47       22.05      7.97 o 
  -5   5   7      145.80      163.67     12.96 o 
  -4   5   7      169.69      159.74     17.49 o 
  -3   5   7       33.03       45.16      9.19 o 
  -2   5   7       48.72       43.48      9.33 o 
  -1   5   7       60.15       40.47      9.14 o 
   0   5   7       32.49       37.42     12.27 o 
   1   5   7       52.28       53.82     10.10 o 
   2   5   7       27.43       27.21      7.73 o 
   3   5   7      193.35      189.25     25.38 o 
   4   5   7       44.30       44.08      8.38 o 
   5   5   7        3.66        0.58      7.18 o 
   6   5   7        1.41       26.75     10.64 o 
   7   5   7       35.60       54.72     10.31 o 
   8   5   7        6.27        5.02      8.88 o 
   9   5   7        1.41       12.26     14.12 o 
  10   5   7        6.35       -1.07     21.30 o 
  -9   6   7        1.97       -3.88      9.19 o 
  -8   6   7       91.19       85.76     12.10 o 
  -7   6   7        4.88        8.56      7.79 o 
  -6   6   7       12.68       19.59      8.95 o 
  -5   6   7       46.92       47.31     12.05 o 
  -4   6   7        7.83        4.34      7.51 o 
  -3   6   7        2.32       -1.31      7.35 o 
  -2   6   7       18.37       44.64     10.22 o 
  -1   6   7       63.78       75.61     11.42 o 
   0   6   7        3.51        6.62      8.29 o 
   1   6   7       44.02       57.35     10.96 o 
   2   6   7       11.89        6.49      8.42 o 
   3   6   7        5.62        3.75     10.88 o 
   4   6   7        4.38       -7.21      8.15 o 
   5   6   7        4.43        5.07      9.49 o 
   6   6   7       16.77       14.87     10.21 o 
 -19   0   8        0.63        8.19     16.76 o 
 -18   0   8        1.82      -13.23     13.23 o 
 -17   0   8      343.47      314.79     28.42 o 
 -16   0   8       10.00       28.20     14.80 o 
 -15   0   8       10.70       22.03     14.24 o 
 -14   0   8       16.94       22.03     13.68 o 
 -13   0   8      146.82      119.36     17.32 o 
 -12   0   8       28.14       15.29      9.92 o 
 -11   0   8      420.70      463.52     18.96 o 
 -10   0   8      434.48      425.82     15.15 o 
  -9   0   8      141.28      114.39      8.50 o 
  -8   0   8      475.94      484.85     12.83 o 
  -7   0   8      277.14      249.50      9.65 o 
  -6   0   8     1051.85     1081.51     16.76 o 
  -5   0   8      102.95       84.51      6.18 o 
  -4   0   8     1258.64     1410.75     21.85 o 
  -3   0   8      381.79      421.35     11.20 o 
  -2   0   8      479.97      487.90     12.13 o 
  -1   0   8     1797.97     1876.86     37.95 o 
   0   0   8       99.34      112.26     10.75 o 
   1   0   8      498.51      547.95     18.55 o 
   2   0   8       24.33       22.21      9.25 o 
   3   0   8      612.00      646.72     28.17 o 
   4   0   8       69.81      100.14     12.22 o 
   5   0   8      284.58      255.76     16.37 o 
   6   0   8       26.20       33.08     11.28 o 
   7   0   8      241.09      237.31     26.27 o 
   8   0   8      664.04      716.48     46.36 o 
   9   0   8       13.90       -5.72     25.17 o 
  10   0   8       90.85       61.84     30.50 o 
  11   0   8      182.33      178.11     35.94 o 
  12   0   8       24.68       35.38     29.77 o 
  13   0   8       24.19       28.59     30.78 o 
  14   0   8        0.19       25.84     30.05 o 
  15   0   8        1.26      -15.81     29.71 o 
 -18   1   8       63.83       37.14     18.92 o 
 -17   1   8       35.11       39.84     20.18 o 
 -16   1   8      422.56      421.03     20.83 o 
 -15   1   8      217.50      208.62     15.89 o 
 -14   1   8      105.13      109.69     12.82 o 
 -13   1   8       63.56       56.35      8.75 o 
 -12   1   8      247.37      248.22     11.10 o 
 -11   1   8      356.73      330.12     10.79 o 
 -10   1   8       80.33       76.81      6.79 o 
  -9   1   8        1.27        1.70      4.55 o 
  -8   1   8       23.17       15.74      4.81 o 
  -7   1   8      117.39      133.84      6.74 o 
  -6   1   8      120.31       96.07      5.84 o 
  -5   1   8      221.34      246.93      7.96 o 
  -4   1   8      415.09      402.23      9.22 o 
  -3   1   8     1843.53     1947.98     19.04 o 
  -2   1   8        1.02        7.49      3.84 o 
  -1   1   8      655.53      679.21     11.34 o 
   0   1   8        5.05        4.67      5.37 o 
   1   1   8      539.79      547.58     13.23 o 
   2   1   8      125.28      120.09      8.47 o 
   3   1   8       17.18       23.98      6.82 o 
   4   1   8        3.98       -2.34      7.47 o 
   5   1   8       51.80       34.75      8.19 o 
   6   1   8      176.10      177.03     10.94 o 
   7   1   8       33.45       18.13      8.96 o 
   8   1   8      212.29      198.07     21.82 o 
   9   1   8        3.58       24.95     18.11 o 
  10   1   8        0.35        1.50     18.06 o 
  11   1   8        0.08       -5.53     18.41 o 
  12   1   8       94.97      100.21     29.66 o 
  13   1   8       25.12       55.92     35.57 o 
  14   1   8        5.08        5.62     21.17 o 
  15   1   8       32.10       42.49     23.18 o 
 -18   2   8        6.20      -12.78     12.78 o 
 -17   2   8       16.01       -5.05     12.95 o 
 -16   2   8        8.92      -11.94     11.94 o 
 -15   2   8        0.31       -6.46      7.75 o 
 -14   2   8        6.10       10.68      7.86 o 
 -13   2   8      376.67      396.75     19.49 o 
 -12   2   8      161.19      175.58     12.31 o 
 -11   2   8       73.95       72.90      7.34 o 
 -10   2   8        0.01       -2.43      5.08 o 
  -9   2   8      261.94      264.88      9.57 o 
  -8   2   8       42.89       39.08      5.75 o 
  -7   2   8      141.32      142.59      7.31 o 
  -6   2   8        0.40        0.82      4.17 o 
  -5   2   8       76.91      100.58      6.13 o 
  -4   2   8       63.95       81.02     11.80 o 
  -3   2   8        5.34       13.76      4.70 o 
  -2   2   8      300.58      295.40      7.73 o 
  -1   2   8      174.84      164.92      6.81 o 
   0   2   8     1261.42     1329.78     16.04 o 
   1   2   8       25.65       27.56      6.09 o 
   2   2   8        0.37        4.03      5.91 o 
   3   2   8        0.50       -5.38      6.25 o 
   4   2   8       66.50       67.34      8.41 o 
   5   2   8       37.85       36.29      7.74 o 
   6   2   8       14.53        7.09      8.80 o 
   7   2   8       14.33       10.59      8.51 o 
   8   2   8        5.94       13.46      8.66 o 
   9   2   8      533.03      506.26     29.15 o 
  10   2   8      573.64      492.93     29.78 o 
  11   2   8       29.45       15.94     21.50 o 
  12   2   8      186.20      140.06     38.32 o 
  13   2   8       29.41       19.23     19.55 o 
  14   2   8        0.32        5.82     19.01 o 
 -17   3   8        0.01       -4.38     10.94 o 
 -16   3   8       20.85       26.36     28.14 o 
 -15   3   8        2.82        5.07     10.49 o 
 -14   3   8       40.98       43.72     12.46 o 
 -13   3   8       34.20       13.40     13.61 o 
 -12   3   8      365.37      366.38     16.56 o 
 -11   3   8        0.06       -0.03      5.10 o 
 -10   3   8      597.11      595.93     13.55 o 
  -9   3   8      425.71      414.60     11.48 o 
  -8   3   8      503.13      488.22     15.18 o 
  -7   3   8      234.79      221.38      9.89 o 
  -6   3   8       40.16       40.74      6.52 o 
  -5   3   8        2.56        3.32      5.18 o 
  -4   3   8       54.92       55.52      6.57 o 
  -3   3   8       81.40       86.40      7.58 o 
  -2   3   8      155.05      156.66      8.43 o 
  -1   3   8       82.82       92.89      6.15 o 
   0   3   8       26.67       19.08      4.77 o 
   1   3   8      119.72      127.49      9.93 o 
   2   3   8       82.16       80.49      8.86 o 
   3   3   8        8.84       10.31      6.81 o 
   4   3   8        7.73        7.68      7.37 o 
   5   3   8       40.04       42.47      8.23 o 
   6   3   8       13.92       16.26      7.53 o 
   7   3   8      100.79      101.05     14.75 o 
   8   3   8      240.98      243.70     15.28 o 
   9   3   8      510.20      482.68     27.97 o 
  10   3   8        0.01       26.50     22.34 o 
  11   3   8      157.76      166.85     22.07 o 
  12   3   8       25.69       18.04     16.93 o 
  13   3   8       23.06       21.03     20.38 o 
 -15   4   8       22.74       31.93     17.13 o 
 -14   4   8        0.28        2.88     10.73 o 
 -13   4   8      181.26      182.56     23.04 o 
 -12   4   8       11.65       11.36      8.81 o 
 -11   4   8       69.43       63.85     10.52 o 
 -10   4   8      190.35      190.79     11.10 o 
  -9   4   8        0.06       -2.47      9.85 o 
  -8   4   8      102.52       97.70      8.76 o 
  -7   4   8      238.68      201.62     10.85 o 
  -6   4   8       31.25       27.59      6.46 o 
  -5   4   8      393.46      380.65     12.84 o 
  -4   4   8       49.15       55.57      7.21 o 
  -3   4   8       67.83       67.47     20.44 o 
  -2   4   8      783.91      747.46     20.62 o 
  -1   4   8      412.96      423.64     16.65 o 
   0   4   8       22.80       25.68      8.42 o 
   1   4   8      264.64      278.63     12.28 o 
   2   4   8      712.00      658.22     22.57 o 
   3   4   8       51.06       68.85      8.66 o 
   4   4   8      168.41      164.46     11.24 o 
   5   4   8      113.83      111.76     12.92 o 
   6   4   8      193.26      207.85     14.55 o 
   7   4   8      118.21      124.27     12.88 o 
   8   4   8       92.34       86.19     11.88 o 
   9   4   8       98.86       92.85     29.99 o 
  10   4   8       56.61       66.40     16.97 o 
  11   4   8        0.73       -3.97     14.43 o 
  12   4   8       46.48       75.60     19.85 o 
 -13   5   8       15.24        4.12     15.53 o 
 -12   5   8        8.51        2.92      9.72 o 
 -11   5   8        2.26       -8.39      8.39 o 
 -10   5   8        1.16        9.62      6.47 o 
  -9   5   8        0.42       10.79      7.78 o 
  -8   5   8      135.55      115.71     11.99 o 
  -7   5   8      182.08      163.50     13.94 o 
  -6   5   8      177.50      157.30     13.08 o 
  -5   5   8      176.02      165.32     13.23 o 
  -4   5   8      188.32      195.58     18.16 o 
  -3   5   8      280.96      296.95     17.04 o 
  -2   5   8       14.37        6.25      7.34 o 
  -1   5   8       14.53       -0.53      6.95 o 
   0   5   8       36.66       39.73      9.57 o 
   1   5   8      246.65      255.16     23.08 o 
   2   5   8       24.56       25.18      8.75 o 
   3   5   8       79.50       66.57     10.79 o 
   4   5   8        0.00       11.63      7.23 o 
   5   5   8      152.13      158.67     24.62 o 
   6   5   8       18.88       17.01     10.07 o 
   7   5   8      237.39      247.06     16.38 o 
   8   5   8        7.71        7.90      8.80 o 
   9   5   8        5.15       21.29     10.29 o 
  -9   6   8        7.96       10.70     11.97 o 
  -8   6   8       15.36       18.48      9.28 o 
  -7   6   8        1.91        2.57     10.06 o 
  -6   6   8        0.24       -7.56      7.56 o 
  -5   6   8       15.53        0.98     11.46 o 
  -4   6   8       17.19        6.62      9.24 o 
  -3   6   8        5.91        1.56      8.14 o 
  -2   6   8        7.53        2.75      8.58 o 
  -1   6   8       26.52       35.27     10.11 o 
   0   6   8       47.70       49.22     10.86 o 
   1   6   8       15.05        2.73      8.55 o 
   2   6   8        4.52        5.23     10.92 o 
   3   6   8       16.76        2.62      9.19 o 
   4   6   8        0.72        1.13      8.92 o 
   5   6   8        1.51       13.34     11.56 o 
 -18   1   9        0.76       -9.45      9.45 o 
 -17   1   9       51.47       52.55     12.68 o 
 -16   1   9       56.24       63.07     13.26 o 
 -15   1   9        0.02        0.04      8.73 o 
 -14   1   9       28.31       38.12     15.81 o 
 -13   1   9       91.77       94.01     10.79 o 
 -12   1   9      729.78      713.72     16.84 o 
 -11   1   9       14.08       15.66      5.73 o 
 -10   1   9       47.68       49.71      6.45 o 
  -9   1   9      167.10      153.62      8.14 o 
  -8   1   9     1060.66     1028.95     15.61 o 
  -7   1   9       79.84       65.67      5.98 o 
  -6   1   9      328.99      314.13      9.32 o 
  -5   1   9       54.36       59.56      5.96 o 
  -4   1   9        6.83        6.21      4.53 o 
  -3   1   9      372.37      360.82      9.30 o 
  -2   1   9      411.40      408.27      9.61 o 
  -1   1   9     1646.80     1838.81     20.33 o 
   0   1   9      442.69      443.90     12.81 o 
   1   1   9      157.84      172.07      9.77 o 
   2   1   9      686.41      749.77     16.45 o 
   3   1   9      111.70      116.08      9.64 o 
   4   1   9       60.44       54.46      8.99 o 
   5   1   9      322.95      306.98     13.43 o 
   6   1   9       27.10       35.04      8.73 o 
   7   1   9      142.38      134.19     12.73 o 
   8   1   9        4.25        1.56     16.74 o 
   9   1   9       86.61       92.30     20.61 o 
  10   1   9       20.05       27.71     20.74 o 
  11   1   9        2.62        8.92     19.20 o 
  12   1   9      110.77       88.10     22.54 o 
  13   1   9       18.34        0.85     20.16 o 
  14   1   9        1.80        3.04     48.77 o 
 -18   2   9       15.16       18.56     15.81 o 
 -17   2   9       23.02       18.16     14.58 o 
 -16   2   9       15.65       36.51     11.06 o 
 -15   2   9        6.42       14.55      9.47 o 
 -14   2   9       21.77       10.29      7.78 o 
 -13   2   9       14.55       20.02      7.32 o 
 -12   2   9      221.61      230.18     11.60 o 
 -11   2   9        4.67       -2.14      5.48 o 
 -10   2   9      490.85      515.81     12.89 o 
  -9   2   9      186.77      197.61      8.99 o 
  -8   2   9        6.44        4.02      5.07 o 
  -7   2   9      225.74      212.82     10.66 o 
  -6   2   9       70.92       69.37      6.16 o 
  -5   2   9      338.89      372.43     10.25 o 
  -4   2   9      172.98      181.74      9.10 o 
  -3   2   9      272.61      256.80     10.20 o 
  -2   2   9      758.94      749.46     14.76 o 
  -1   2   9      154.32      173.10      7.57 o 
   0   2   9       79.77       82.72      6.17 o 
   1   2   9       24.07       37.31      8.85 o 
   2   2   9      288.56      277.44     13.40 o 
   3   2   9      398.60      419.82     14.34 o 
   4   2   9      122.77      125.53     10.30 o 
   5   2   9      116.01      123.78     10.56 o 
   6   2   9       77.29       81.87      9.69 o 
   7   2   9        2.73       -6.31      8.48 o 
   8   2   9      160.92      127.39     19.82 o 
   9   2   9      182.13      148.94     20.63 o 
  10   2   9        2.25       -9.92     15.74 o 
  11   2   9       28.20       17.81     17.70 o 
  12   2   9       55.48       47.32     19.63 o 
  13   2   9      193.85      147.36     25.96 o 
  14   2   9        4.99        2.10     56.65 o 
 -16   3   9        3.14        5.95     17.58 o 
 -15   3   9      177.70      186.04     24.81 o 
 -14   3   9        2.70       14.01     10.44 o 
 -13   3   9      274.50      280.87     16.11 o 
 -12   3   9      103.97      103.12     16.86 o 
 -11   3   9      208.21      219.66      9.93 o 
 -10   3   9       77.39       81.99      7.32 o 
  -9   3   9      270.36      299.76     10.64 o 
  -8   3   9      197.97      189.62      8.99 o 
  -7   3   9      118.19      101.22     10.90 o 
  -6   3   9      389.73      369.64     12.50 o 
  -5   3   9       38.25       48.91      6.90 o 
  -4   3   9        6.24        7.86      5.42 o 
  -3   3   9       22.53       32.99      6.13 o 
  -2   3   9      105.60      106.59      7.83 o 
  -1   3   9       42.36       41.10      6.41 o 
   0   3   9      108.68      104.83      7.95 o 
   1   3   9      103.03      121.03      9.25 o 
   2   3   9       55.75       59.13      8.43 o 
   3   3   9        0.58       -6.79      6.79 o 
   4   3   9        8.70        8.93      7.21 o 
   5   3   9       37.03       40.24      8.49 o 
   6   3   9      323.02      316.18     13.78 o 
   7   3   9        3.99        4.75      8.50 o 
   8   3   9      525.13      512.79     19.64 o 
   9   3   9       66.62       68.26     16.91 o 
  10   3   9      162.13      181.27     26.29 o 
  11   3   9       58.95       56.37     22.93 o 
  12   3   9      106.75       93.74     20.96 o 
  13   3   9        6.33        9.85     17.88 o 
 -15   4   9        0.45       -4.07     14.16 o 
 -14   4   9        0.24       -0.07     14.27 o 
 -13   4   9       17.67       11.09      9.53 o 
 -12   4   9      121.81       88.77     11.69 o 
 -11   4   9        1.01        1.23      6.26 o 
 -10   4   9      130.63      122.16     10.30 o 
  -9   4   9       10.90       11.69      6.66 o 
  -8   4   9      290.09      241.17     11.92 o 
  -7   4   9       10.85       15.25      6.39 o 
  -6   4   9      278.83      285.91     24.64 o 
  -5   4   9       14.22       20.49      6.33 o 
  -4   4   9       58.61       71.17     10.03 o 
  -3   4   9       99.48       75.29     10.21 o 
  -2   4   9      134.14      154.85     12.41 o 
  -1   4   9        3.76        5.78      7.73 o 
   0   4   9      429.58      400.30     17.00 o 
   1   4   9      279.36      273.68     15.44 o 
   2   4   9      319.38      302.26     17.75 o 
   3   4   9       28.49       30.70      7.98 o 
   4   4   9        0.49       -0.11      6.82 o 
   5   4   9       35.23       44.35     11.50 o 
   6   4   9       20.18       27.13      9.10 o 
   7   4   9       17.77        8.44      8.60 o 
   8   4   9       50.29       59.82     11.23 o 
   9   4   9       74.11      106.75     18.27 o 
  10   4   9        0.02       -8.44     13.68 o 
  11   4   9       10.67       25.06     16.39 o 
 -12   5   9        0.63        9.20      9.65 o 
 -11   5   9        1.01       15.16      9.83 o 
 -10   5   9      121.09      127.58     10.76 o 
  -9   5   9        2.03       -1.05      7.42 o 
  -8   5   9        3.34       -1.89      6.88 o 
  -7   5   9        5.32       -4.29      7.14 o 
  -6   5   9        1.10       -6.71      6.71 o 
  -5   5   9       83.34       81.90     10.93 o 
  -4   5   9      182.03      159.61     13.22 o 
  -3   5   9       49.19       35.83      9.41 o 
  -2   5   9        3.60       14.46      8.02 o 
  -1   5   9      166.94      152.14     13.36 o 
   0   5   9       44.99       34.35     16.94 o 
   1   5   9       13.36       10.11      8.55 o 
   2   5   9        1.48       -1.24     12.59 o 
   3   5   9        1.23       -6.39      8.27 o 
   4   5   9       19.71        8.54      9.38 o 
   5   5   9        5.63       -5.07      9.43 o 
   6   5   9       12.31       23.28     10.70 o 
   7   5   9        0.65       20.10      9.09 o 
   8   5   9        2.25       -0.33      8.43 o 
  -8   6   9        2.63        1.97      7.88 o 
  -7   6   9        2.96      -14.56     15.87 o 
  -6   6   9       26.01       27.15      9.67 o 
  -5   6   9       95.46       84.02     12.07 o 
  -4   6   9       89.55      104.78     24.55 o 
  -3   6   9       11.63        3.72      8.45 o 
  -2   6   9        0.68      -10.01     14.20 o 
  -1   6   9        2.03       -1.34     10.74 o 
   0   6   9       32.61       24.29      9.48 o 
   1   6   9        0.00       -2.26     14.39 o 
   2   6   9       22.88       24.23      9.53 o 
   3   6   9        1.29      -15.29     15.29 o 
   4   6   9        4.18       -8.81      8.81 o 
 -18   0  10       10.37       26.91     18.33 o 
 -17   0  10        8.08       18.11     16.76 o 
 -16   0  10       60.84       54.38     18.50 o 
 -15   0  10      829.56      772.71     37.56 o 
 -14   0  10      787.04      694.00     34.81 o 
 -13   0  10      637.77      603.24     23.69 o 
 -12   0  10     1143.26     1110.67     29.16 o 
 -11   0  10      613.26      538.47     21.76 o 
 -10   0  10       54.19       38.64     10.89 o 
  -9   0  10      817.03      804.36     24.50 o 
  -8   0  10       76.08       60.80     10.64 o 
  -7   0  10      327.52      351.38     17.47 o 
  -6   0  10       13.26       11.41      8.38 o 
  -5   0  10       26.55       35.98      7.83 o 
  -4   0  10       43.65       56.49      9.21 o 
  -3   0  10      418.43      468.57     13.36 o 
  -2   0  10      254.31      278.72     11.42 o 
  -1   0  10      106.14      132.98     12.13 o 
   0   0  10      159.84      156.54     13.37 o 
   1   0  10      118.76      119.31     13.35 o 
   2   0  10      361.51      375.12     19.38 o 
   3   0  10      112.60      125.15     14.89 o 
   4   0  10      235.49      218.61     34.70 o 
   5   0  10       26.04       23.25     13.16 o 
   6   0  10      292.91      249.37     20.49 o 
   7   0  10      202.87      179.51     30.95 o 
   8   0  10       75.63       69.80     28.14 o 
   9   0  10       12.47        6.28     26.52 o 
  10   0  10        4.06       -2.52     27.58 o 
  11   0  10      213.29      155.01     36.05 o 
  12   0  10       77.99       88.35     33.58 o 
  13   0  10       13.26      -27.08     27.08 o 
  14   0  10        0.67       16.03     32.35 o 
 -18   1  10        0.04      -13.62     13.62 o 
 -17   1  10        9.80       -6.13      9.65 o 
 -16   1  10        3.67       18.33     15.39 o 
 -15   1  10       89.96       68.10     12.46 o 
 -14   1  10        1.85        8.65     12.08 o 
 -13   1  10      588.81      547.93     22.56 o 
 -12   1  10      740.55      738.18     17.68 o 
 -11   1  10      399.44      381.93     14.03 o 
 -10   1  10      202.95      189.87     10.52 o 
  -9   1  10      344.36      328.65     14.14 o 
  -8   1  10      909.70      934.36     15.60 o 
  -7   1  10      515.95      485.27     11.84 o 
  -6   1  10        8.36        0.23      4.61 o 
  -5   1  10      117.92      134.82      7.24 o 
  -4   1  10       74.32       75.76      6.06 o 
  -3   1  10       96.06       98.51     11.13 o 
  -2   1  10      462.47      484.81     11.07 o 
  -1   1  10      265.49      270.67     10.74 o 
   0   1  10        7.67       10.91      7.10 o 
   1   1  10       71.73       69.98      8.95 o 
   2   1  10      394.79      382.81     14.10 o 
   3   1  10      549.16      502.25     15.97 o 
   4   1  10        0.32        7.54      8.47 o 
   5   1  10        3.98       -8.06      8.16 o 
   6   1  10       93.50       89.67     10.60 o 
   7   1  10        3.79       19.40     10.14 o 
   8   1  10       39.74       29.93     27.44 o 
   9   1  10       10.11       25.47     23.88 o 
  10   1  10       16.75       19.51     19.27 o 
  11   1  10       24.60      -18.39     18.39 o 
  12   1  10        0.54       -9.43     19.33 o 
  13   1  10        2.93      -11.87     25.84 o 
  14   1  10       15.98       13.07     22.12 o 
 -17   2  10        0.15       -1.23     14.86 o 
 -16   2  10       31.11       28.21     16.51 o 
 -15   2  10        1.18       -4.47     17.60 o 
 -14   2  10       63.60       68.03     16.23 o 
 -13   2  10       19.67        7.70      8.47 o 
 -12   2  10       23.60       25.65      6.63 o 
 -11   2  10      105.47      116.62      8.42 o 
 -10   2  10      269.59      275.62     10.68 o 
  -9   2  10      776.91      699.79     14.44 o 
  -8   2  10      634.49      587.81     13.15 o 
  -7   2  10       34.25       40.27      7.35 o 
  -6   2  10      108.42      105.63      7.13 o 
  -5   2  10        3.98       -2.24      5.35 o 
  -4   2  10       34.19       36.84      6.51 o 
  -3   2  10       94.70       72.77      7.31 o 
  -2   2  10       17.06       16.43      5.79 o 
  -1   2  10      702.41      693.97     15.39 o 
   0   2  10       57.40       65.13     10.76 o 
   1   2  10       82.80       93.71     10.23 o 
   2   2  10        0.45       -3.39      7.49 o 
   3   2  10      229.98      256.94     12.51 o 
   4   2  10       41.32       41.15      9.00 o 
   5   2  10       52.98       50.43      9.50 o 
   6   2  10       41.51       44.26      9.51 o 
   7   2  10        1.71        6.69      9.31 o 
   8   2  10       79.63       74.19     18.26 o 
   9   2  10        1.22       20.68     16.75 o 
  10   2  10        9.47       -9.80     16.21 o 
  11   2  10       33.14       28.98     39.66 o 
  12   2  10        0.05       18.76     20.86 o 
  13   2  10      242.96      213.06     46.17 o 
 -16   3  10        5.32        6.00     14.41 o 
 -15   3  10       18.10       29.55     16.03 o 
 -14   3  10       70.17       88.71     29.24 o 
 -13   3  10        0.15        4.29     12.68 o 
 -12   3  10        3.16        1.71      6.80 o 
 -11   3  10      198.03      217.81     10.24 o 
 -10   3  10      381.75      365.60     11.97 o 
  -9   3  10       26.77       25.96      6.06 o 
  -8   3  10      247.22      261.04     10.35 o 
  -7   3  10        0.31       -5.74      5.74 o 
  -6   3  10      446.01      443.19     16.46 o 
  -5   3  10       14.71       21.53      6.58 o 
  -4   3  10       68.36       68.55      7.56 o 
  -3   3  10      371.17      345.14     12.40 o 
  -2   3  10      111.87      105.14      8.32 o 
  -1   3  10       63.68       86.27      9.61 o 
   0   3  10      354.94      335.21     12.12 o 
   1   3  10      693.33      691.07     20.42 o 
   2   3  10      146.71      150.41     10.69 o 
   3   3  10       47.42       43.76      9.38 o 
   4   3  10       39.00       40.11      8.56 o 
   5   3  10       74.59       85.40      9.81 o 
   6   3  10        6.17        6.60      8.62 o 
   7   3  10       94.77      112.03     12.56 o 
   8   3  10        4.18       -4.20     12.94 o 
   9   3  10       26.10       32.35     24.84 o 
  10   3  10      224.61      263.80     42.97 o 
  11   3  10       22.51       55.61     43.70 o 
  12   3  10      398.54      358.78     50.74 o 
 -14   4  10        3.94        8.26     16.17 o 
 -13   4  10       18.99       38.58     11.05 o 
 -12   4  10       43.82       74.81     11.67 o 
 -11   4  10       21.23       27.89      7.67 o 
 -10   4  10       73.68       65.60      8.62 o 
  -9   4  10       44.43       35.26      7.50 o 
  -8   4  10      134.89      134.72     10.26 o 
  -7   4  10      380.07      380.20     20.40 o 
  -6   4  10        5.10        0.88      7.30 o 
  -5   4  10      400.95      353.46     13.23 o 
  -4   4  10      148.15      141.51     13.18 o 
  -3   4  10      169.45      158.81     16.96 o 
  -2   4  10      119.66      104.67     11.50 o 
  -1   4  10       17.28       19.67      8.42 o 
   0   4  10        5.33       -8.67      8.67 o 
   1   4  10      285.34      302.11     21.60 o 
   2   4  10      125.57      114.41     12.49 o 
   3   4  10       10.18        6.47      8.72 o 
   4   4  10       91.76      100.02     14.06 o 
   5   4  10       75.72       70.54     22.08 o 
   6   4  10       92.78       84.22     11.74 o 
   7   4  10       75.64       89.23     11.99 o 
   8   4  10       45.82       44.18     10.25 o 
   9   4  10      128.97      176.37     30.97 o 
  10   4  10       16.76       46.68     24.11 o 
 -12   5  10        5.52       -5.21     18.61 o 
 -11   5  10        4.84       -6.57      9.00 o 
 -10   5  10       16.48       24.81      9.47 o 
  -9   5  10       23.17       15.84      8.83 o 
  -8   5  10       30.61       39.09      9.82 o 
  -7   5  10        6.81        0.07      8.76 o 
  -6   5  10       18.47       16.48     12.65 o 
  -5   5  10       75.93       85.11     11.84 o 
  -4   5  10      288.19      244.08     15.81 o 
  -3   5  10       55.45       70.93     11.03 o 
  -2   5  10      294.80      324.12     17.36 o 
  -1   5  10       47.71       41.18     10.04 o 
   0   5  10       34.60       36.43     10.45 o 
   1   5  10       16.24        7.32      9.12 o 
   2   5  10       17.10       30.46      9.77 o 
   3   5  10       15.63        7.71      8.14 o 
   4   5  10       37.74       39.17     10.47 o 
   5   5  10       28.99        1.23     12.22 o 
   6   5  10        0.03       20.76     11.63 o 
   7   5  10       24.89       36.22     12.40 o 
  -6   6  10       88.89       83.41     12.30 o 
  -5   6  10       56.31       53.83     11.27 o 
  -4   6  10       26.69       11.43      9.21 o 
  -3   6  10       14.71       11.98      9.03 o 
  -2   6  10       29.92       49.87     13.21 o 
  -1   6  10      100.94       94.56     13.39 o 
   0   6  10       96.60       85.34     17.84 o 
   1   6  10       12.78        4.51     12.61 o 
   2   6  10        2.69        6.16      9.96 o 
 -17   1  11       22.31       13.61     11.31 o 
 -16   1  11        9.39       12.31     10.97 o 
 -15   1  11       23.80       11.47     10.20 o 
 -14   1  11        7.14       10.01      9.71 o 
 -13   1  11       63.43       48.91      9.78 o 
 -12   1  11        1.78        1.81      6.67 o 
 -11   1  11        3.24       18.15      7.15 o 
 -10   1  11        4.64       11.19      6.96 o 
  -9   1  11      614.24      631.42     16.57 o 
  -8   1  11       89.31      107.81     12.28 o 
  -7   1  11      319.97      336.15     13.58 o 
  -6   1  11     1235.85     1217.14     17.65 o 
  -5   1  11      121.18      112.73      7.43 o 
  -4   1  11       22.97       26.46      5.43 o 
  -3   1  11        0.23       -2.91      6.13 o 
  -2   1  11       40.73       45.16      6.91 o 
  -1   1  11      774.58      832.44     21.23 o 
   0   1  11        3.51        3.57      7.60 o 
   1   1  11       69.39       71.00     10.79 o 
   2   1  11      276.98      302.15     13.93 o 
   3   1  11       23.63       23.25      9.25 o 
   4   1  11       63.48       60.93     10.43 o 
   5   1  11      256.16      239.52     13.66 o 
   6   1  11       59.35       68.82     10.49 o 
   7   1  11      209.50      231.25     24.02 o 
   8   1  11        1.63       -5.20     16.67 o 
   9   1  11       25.77       19.87     18.84 o 
  10   1  11        1.95       -0.57     18.88 o 
  11   1  11        8.88      -18.67     18.67 o 
  12   1  11        0.85        5.40     20.06 o 
  13   1  11        0.52      -17.61     25.65 o 
 -17   2  11       43.38       26.89     29.29 o 
 -16   2  11        3.79       23.21     10.86 o 
 -15   2  11        5.27        4.51      9.91 o 
 -14   2  11       63.20       77.52     12.83 o 
 -13   2  11       57.64       49.60     10.31 o 
 -12   2  11       45.31       41.10      8.08 o 
 -11   2  11       30.36       28.81      7.50 o 
 -10   2  11      317.49      315.23     11.46 o 
  -9   2  11      221.01      211.77      9.85 o 
  -8   2  11      329.15      342.24     11.34 o 
  -7   2  11      672.90      641.79     14.11 o 
  -6   2  11       21.63        5.59      5.26 o 
  -5   2  11       18.62       11.21      6.21 o 
  -4   2  11      149.92      147.49      9.39 o 
  -3   2  11       82.40       70.87      7.78 o 
  -2   2  11      329.37      333.93     12.47 o 
  -1   2  11       39.94       37.70      6.97 o 
   0   2  11      245.74      268.80     14.92 o 
   1   2  11      465.32      407.26     16.98 o 
   2   2  11      707.61      680.05     17.61 o 
   3   2  11        4.26       -5.60      7.77 o 
   4   2  11       28.96       33.20      9.42 o 
   5   2  11        0.70        3.63      8.53 o 
   6   2  11        8.21        7.73     11.96 o 
   7   2  11       15.00       13.74     11.85 o 
   8   2  11       35.96       29.86     17.22 o 
   9   2  11       62.12       41.56     18.36 o 
  10   2  11        3.70        5.50     16.63 o 
  11   2  11        0.06       12.87     35.77 o 
  12   2  11       88.60       82.36     21.77 o 
 -16   3  11        0.36       -9.42     13.23 o 
 -15   3  11       54.98       66.71     18.84 o 
 -14   3  11        0.11       -4.73     11.44 o 
 -13   3  11       55.30       92.01     15.23 o 
 -12   3  11       99.07       91.54      8.30 o 
 -11   3  11      101.44       90.54      8.33 o 
 -10   3  11       72.93       61.43      7.46 o 
  -9   3  11      212.88      173.19      9.43 o 
  -8   3  11      296.68      299.88     13.97 o 
  -7   3  11       24.14       20.61      6.98 o 
  -6   3  11       44.49       42.62      7.52 o 
  -5   3  11       63.30       56.76      7.84 o 
  -4   3  11      377.60      380.60     13.78 o 
  -3   3  11       77.07       63.04      7.88 o 
  -2   3  11      167.26      182.58     15.18 o 
  -1   3  11      141.37      150.43      9.87 o 
   0   3  11      653.70      644.62     20.71 o 
   1   3  11        2.63       -8.18      8.54 o 
   2   3  11        4.26        6.34     23.63 o 
   3   3  11      296.97      319.48     16.41 o 
   4   3  11      677.69      622.87     17.67 o 
   5   3  11      428.52      424.36     15.88 o 
   6   3  11        4.38        6.39      8.63 o 
   7   3  11        0.22      -11.99     11.99 o 
   8   3  11       58.92       77.95     21.58 o 
   9   3  11       61.60       58.84     31.23 o 
  10   3  11       19.15       30.47     28.87 o 
  11   3  11      149.11      145.88     30.05 o 
 -14   4  11        3.35       -4.41     15.28 o 
 -13   4  11        2.52       14.95     10.26 o 
 -12   4  11        0.16       -9.47      9.47 o 
 -11   4  11       43.82       46.49      8.66 o 
 -10   4  11        3.28        3.34      6.49 o 
  -9   4  11        0.72       11.35      8.07 o 
  -8   4  11       95.24       83.01     11.10 o 
  -7   4  11       26.33       27.75      7.59 o 
  -6   4  11       83.94       87.58      9.12 o 
  -5   4  11       72.58       76.58     14.80 o 
  -4   4  11      130.15      152.07     17.77 o 
  -3   4  11        0.58        1.57      7.68 o 
  -2   4  11        1.01        6.08      8.09 o 
  -1   4  11        4.67        6.57      8.13 o 
   0   4  11        0.41       -7.56      7.56 o 
   1   4  11        8.08       -0.48      8.30 o 
   2   4  11       19.65       14.50      9.38 o 
   3   4  11       12.90        9.56     10.82 o 
   4   4  11       58.63       76.59     19.78 o 
   5   4  11       27.57       38.84     11.44 o 
   6   4  11        5.02       16.87     12.28 o 
   7   4  11        3.04        1.05     12.70 o 
   8   4  11       54.37       79.97     16.15 o 
   9   4  11       26.71       33.72     15.27 o 
 -11   5  11       13.27        8.23     16.14 o 
 -10   5  11        2.06       -3.43      7.22 o 
  -9   5  11        0.78        0.68      7.96 o 
  -8   5  11       78.32       75.24     12.30 o 
  -7   5  11       17.19       25.05      9.01 o 
  -6   5  11        0.19        7.17      7.69 o 
  -5   5  11       33.70       42.32     11.11 o 
  -4   5  11       10.43       15.91      8.48 o 
  -3   5  11        7.79        8.74      8.60 o 
  -2   5  11       16.37       23.69     12.56 o 
  -1   5  11       98.53      105.01     16.57 o 
   0   5  11        5.15       -3.68      8.37 o 
   1   5  11       17.33       25.90     10.00 o 
   2   5  11       28.66       39.83     10.62 o 
   3   5  11        7.99        5.76      9.26 o 
   4   5  11       29.09       24.79     35.96 o 
   5   5  11       10.48      -10.71     10.71 o 
   6   5  11        3.97       30.76     12.53 o 
  -4   6  11       13.08        3.99      9.98 o 
  -3   6  11        1.34       13.66     13.95 o 
  -2   6  11       72.33       75.39     12.90 o 
  -1   6  11       98.75       96.43     13.84 o 
 -17   0  12      111.57      171.55     24.72 o 
 -16   0  12        2.16       17.83     15.59 o 
 -15   0  12        1.19       -0.78     13.29 o 
 -14   0  12       16.78       25.96     15.02 o 
 -13   0  12       19.13        8.14     10.88 o 
 -12   0  12      960.80      825.69     43.34 o 
 -11   0  12       41.09       32.60     11.27 o 
 -10   0  12     1780.10     1695.87     36.71 o 
  -9   0  12     2318.22     2247.22     41.98 o 
  -8   0  12     1404.84     1356.32     32.34 o 
  -7   0  12        7.99       16.85     10.65 o 
  -6   0  12      212.38      204.40     15.80 o 
  -5   0  12      899.11      902.83     26.44 o 
  -4   0  12      407.25      434.94     19.75 o 
  -3   0  12        2.30        3.54     10.51 o 
  -2   0  12      315.34      307.30     17.86 o 
  -1   0  12       98.41      104.07     13.60 o 
   0   0  12      213.68      222.55     17.39 o 
   1   0  12     1298.43     1303.04     36.55 o 
   2   0  12     1208.98     1195.02     53.26 o 
   3   0  12      388.55      356.46     21.72 o 
   4   0  12      246.02      210.85     19.44 o 
   5   0  12      860.45      799.86     28.55 o 
   6   0  12       94.05       88.44     16.04 o 
   7   0  12       17.63        7.79     24.84 o 
   8   0  12        0.22      -23.88     23.88 o 
   9   0  12       79.53       50.62     30.83 o 
  10   0  12       49.76       19.79     31.34 o 
  11   0  12       36.69       61.11     33.58 o 
  12   0  12       22.80      -15.75     29.60 o 
 -17   1  12        0.08       14.29     20.07 o 
 -16   1  12        1.47       16.54     10.54 o 
 -15   1  12        0.29       -0.61      9.44 o 
 -14   1  12        2.32        2.62      9.39 o 
 -13   1  12      240.43      249.22     18.14 o 
 -12   1  12        9.94        3.55     10.35 o 
 -11   1  12      115.98      101.58     11.32 o 
 -10   1  12       16.35       21.92      7.63 o 
  -9   1  12        4.00        2.70      8.67 o 
  -8   1  12      169.51      154.34     13.78 o 
  -7   1  12      190.24      199.69     11.07 o 
  -6   1  12        0.37        5.56      5.94 o 
  -5   1  12      183.89      188.26      9.04 o 
  -4   1  12       21.28       26.81      6.99 o 
  -3   1  12       22.90       15.45      6.84 o 
  -2   1  12       78.15       92.58      9.96 o 
  -1   1  12      280.69      289.13     15.72 o 
   0   1  12       11.48        2.72      9.46 o 
   1   1  12        0.23       -8.18      8.18 o 
   2   1  12        1.76       -3.57      8.66 o 
   3   1  12       56.30       58.02     10.22 o 
   4   1  12        1.59        1.01      9.25 o 
   5   1  12       47.71       33.50     10.08 o 
   6   1  12      226.03      215.91     16.19 o 
   7   1  12        7.79        7.32     16.97 o 
   8   1  12      116.77       77.75     20.49 o 
   9   1  12        1.50       -9.23     18.86 o 
  10   1  12       16.53       16.55     19.91 o 
  11   1  12        1.41      -18.89     18.89 o 
  12   1  12        4.36       -2.63     21.11 o 
 -16   2  12       11.01       -1.83     10.14 o 
 -15   2  12        0.15       -9.11      9.11 o 
 -14   2  12       15.33        9.31     13.87 o 
 -13   2  12       15.76       -0.29      8.73 o 
 -12   2  12       31.97       35.91      7.98 o 
 -11   2  12       17.59       32.59      7.74 o 
 -10   2  12       71.70       77.58      8.93 o 
  -9   2  12      366.90      391.41     14.29 o 
  -8   2  12      325.99      335.13     11.77 o 
  -7   2  12       50.22       51.43      6.89 o 
  -6   2  12      206.76      200.82      9.51 o 
  -5   2  12       50.12       49.10      7.57 o 
  -4   2  12       59.41       63.17      8.43 o 
  -3   2  12        3.35        7.13      6.21 o 
  -2   2  12       11.74       11.68      6.45 o 
  -1   2  12        3.32        3.42      6.32 o 
   0   2  12        3.08        5.79     15.73 o 
   1   2  12      249.44      258.76     15.66 o 
   2   2  12       36.71       42.93     10.39 o 
   3   2  12      120.52      130.93     11.56 o 
   4   2  12        2.20       -0.64      8.24 o 
   5   2  12       80.77       97.90     11.44 o 
   6   2  12       10.47        8.08      9.82 o 
   7   2  12       25.28       14.73     15.78 o 
   8   2  12        8.44       33.22     36.75 o 
   9   2  12        0.24        2.67     16.87 o 
  10   2  12       11.47       22.59     18.15 o 
  11   2  12       43.32       58.61     32.68 o 
 -15   3  12       29.64       19.06     16.31 o 
 -14   3  12        0.08       -3.46     16.37 o 
 -13   3  12        7.23        6.73     13.30 o 
 -12   3  12        0.92        3.71      7.35 o 
 -11   3  12       75.80       71.42      7.97 o 
 -10   3  12       33.70       35.01      7.12 o 
  -9   3  12      230.95      215.75     12.19 o 
  -8   3  12        7.64       12.27      6.97 o 
  -7   3  12      419.91      371.62     15.78 o 
  -6   3  12      163.92      149.23     10.34 o 
  -5   3  12       36.20       29.18      7.45 o 
  -4   3  12       54.81       58.79      8.38 o 
  -3   3  12       15.68       18.84      7.02 o 
  -2   3  12        0.03        7.43      6.39 o 
  -1   3  12      224.43      220.68     11.61 o 
   0   3  12      121.10      138.62     13.40 o 
   1   3  12      333.54      328.95     18.39 o 
   2   3  12      254.09      245.56     15.35 o 
   3   3  12       65.82       79.47     11.66 o 
   4   3  12      339.55      342.51     17.62 o 
   5   3  12      161.84      156.81     14.36 o 
   6   3  12       20.36       20.06     11.04 o 
   7   3  12        0.72       12.29      9.43 o 
   8   3  12       13.53       32.63     29.97 o 
   9   3  12        7.04        8.63     30.25 o 
  10   3  12       58.29       67.82     18.95 o 
 -13   4  12        0.36       -1.66     10.13 o 
 -12   4  12       33.35       25.27     10.83 o 
 -11   4  12        1.39       20.78      7.66 o 
 -10   4  12       19.41       17.91      7.56 o 
  -9   4  12       66.18       73.48      9.61 o 
  -8   4  12        3.02        2.69      6.72 o 
  -7   4  12       18.73       14.23      9.30 o 
  -6   4  12       27.57       21.60      8.73 o 
  -5   4  12      221.49      200.00     14.77 o 
  -4   4  12       56.61       56.43     10.72 o 
  -3   4  12      216.23      206.65     20.51 o 
  -2   4  12      334.55      296.93     21.90 o 
  -1   4  12        0.18        1.60      8.68 o 
   0   4  12      218.21      192.72     29.66 o 
   1   4  12        0.07       -4.66      8.12 o 
   2   4  12        0.21        0.80      9.08 o 
   3   4  12        8.74       40.65     29.26 o 
   4   4  12        5.44       21.90     17.65 o 
   5   4  12       38.64       53.05     12.65 o 
   6   4  12       15.29       45.75     17.21 o 
   7   4  12        0.45       -4.24     10.44 o 
   8   4  12        2.99       -8.91     19.85 o 
 -10   5  12        0.64        0.23     17.28 o 
  -9   5  12        0.83       12.32      8.79 o 
  -8   5  12        9.25       -3.23     10.10 o 
  -7   5  12       19.42       22.97      9.46 o 
  -6   5  12        8.50        4.37      8.61 o 
  -5   5  12        5.98       11.64      8.64 o 
  -4   5  12       17.36        8.98      8.73 o 
  -3   5  12       96.05      111.74     13.36 o 
  -2   5  12       13.84       10.08      9.42 o 
  -1   5  12      335.32      280.73     25.11 o 
   0   5  12       46.06       50.71     11.55 o 
   1   5  12       23.98       24.81     11.03 o 
   2   5  12       20.90       13.06     10.04 o 
   3   5  12       64.44       58.75     11.69 o 
   4   5  12        1.35      -12.14     12.53 o 
   5   5  12        2.04       -9.08     10.26 o 
 -16   1  13        2.06        2.77     19.31 o 
 -15   1  13        2.18       -7.16      9.22 o 
 -14   1  13        0.13       12.34      9.43 o 
 -13   1  13        6.68        7.46      7.42 o 
 -12   1  13       64.80       56.66      9.39 o 
 -11   1  13      216.74      240.79     13.41 o 
 -10   1  13      312.02      277.57     21.06 o 
  -9   1  13      386.11      433.94     15.39 o 
  -8   1  13       33.89       33.56      7.96 o 
  -7   1  13        0.05       -5.84      7.06 o 
  -6   1  13     1825.24     1880.37     27.28 o 
  -5   1  13        4.14       -3.81      6.20 o 
  -4   1  13      191.04      204.49     13.57 o 
  -3   1  13        3.05        6.65      6.37 o 
  -2   1  13       61.87       70.92     11.14 o 
  -1   1  13       46.24       45.72     10.99 o 
   0   1  13       20.58       27.63     10.32 o 
   1   1  13       14.13        8.33     10.02 o 
   2   1  13        7.14        8.05     10.24 o 
   3   1  13       77.06       71.15     13.78 o 
   4   1  13       36.32       52.60     10.73 o 
   5   1  13       70.40       69.24     11.20 o 
   6   1  13        3.72        4.41     17.74 o 
   7   1  13        0.12      -16.21     16.21 o 
   8   1  13        5.76        8.35     18.77 o 
   9   1  13        0.37      -21.58     21.58 o 
  10   1  13        0.06      -18.84     18.84 o 
  11   1  13        3.62      -16.02     19.70 o 
 -16   2  13        1.47        5.77     10.44 o 
 -15   2  13       20.24       13.95     11.05 o 
 -14   2  13       86.23       92.48     14.53 o 
 -13   2  13        6.55        6.17     11.68 o 
 -12   2  13        0.00        5.86      7.35 o 
 -11   2  13        0.97       -6.44      6.44 o 
 -10   2  13       56.73       67.37      8.87 o 
  -9   2  13       75.60       86.48      9.27 o 
  -8   2  13        2.37       -3.63      6.42 o 
  -7   2  13      256.23      237.03     11.97 o 
  -6   2  13        9.47        6.41      6.80 o 
  -5   2  13      930.46      888.83     19.81 o 
  -4   2  13      276.81      266.43     12.63 o 
  -3   2  13      221.22      230.28     12.03 o 
  -2   2  13      208.73      217.31     12.01 o 
  -1   2  13       18.55       12.92     11.80 o 
   0   2  13       76.26       89.34     12.23 o 
   1   2  13       12.32        8.72      9.56 o 
   2   2  13      230.18      234.31     16.05 o 
   3   2  13       49.12       54.91     11.48 o 
   4   2  13      122.28      145.29     14.33 o 
   5   2  13       68.23       59.06     12.32 o 
   6   2  13       43.53       64.58     12.67 o 
   7   2  13      124.30      164.80     24.84 o 
   8   2  13       31.62       49.09     27.36 o 
   9   2  13       11.70       -4.64     38.21 o 
  10   2  13       20.30       26.97     29.26 o 
 -14   3  13        8.05       17.08     13.34 o 
 -13   3  13        8.26       -7.86      7.86 o 
 -12   3  13       11.40       24.54      7.65 o 
 -11   3  13        1.47       -3.73      6.49 o 
 -10   3  13       51.80       43.86      8.32 o 
  -9   3  13      104.91      109.04     10.24 o 
  -8   3  13      128.17      136.11     15.31 o 
  -7   3  13        0.48        5.28      6.84 o 
  -6   3  13      308.69      280.94     17.32 o 
  -5   3  13       81.51       74.12      8.95 o 
  -4   3  13        1.88       -5.12      6.28 o 
  -3   3  13        6.28       12.21      6.94 o 
  -2   3  13      183.92      190.03     14.99 o 
  -1   3  13        5.56        7.77      9.29 o 
   0   3  13      135.96      178.53     14.86 o 
   1   3  13       30.76       50.08     13.68 o 
   2   3  13       34.38       30.49     11.03 o 
   3   3  13       51.56       47.06     11.15 o 
   4   3  13        8.26       17.07     11.17 o 
   5   3  13        0.00        1.78     10.82 o 
   6   3  13        4.68       23.46     16.09 o 
   7   3  13       99.57       68.90     26.01 o 
   8   3  13       94.50       88.97     27.69 o 
   9   3  13       24.82       25.39     42.55 o 
 -12   4  13       53.87       53.78     20.37 o 
 -11   4  13       48.45       41.22      9.14 o 
 -10   4  13        0.10        4.33      7.15 o 
  -9   4  13       53.53       63.92      9.32 o 
  -8   4  13        9.16        8.24      7.45 o 
  -7   4  13       17.36       21.60      7.71 o 
  -6   4  13       16.19       13.43     10.10 o 
  -5   4  13       30.08       37.71     10.21 o 
  -4   4  13        0.01       10.12      8.69 o 
  -3   4  13       39.93       67.79     11.82 o 
  -2   4  13        0.06       -7.41     10.05 o 
  -1   4  13        0.00       -3.40     12.79 o 
   0   4  13        3.65       11.02      9.20 o 
   1   4  13        7.75       17.83     15.29 o 
   2   4  13       50.49       56.23     19.71 o 
   3   4  13        6.37       19.33     11.20 o 
   4   4  13        1.80        4.44     15.32 o 
   5   4  13        1.16        2.74     16.85 o 
   6   4  13       37.85       81.74     14.63 o 
   7   4  13       23.04       55.06     13.89 o 
  -8   5  13        1.48       -7.73      7.73 o 
  -7   5  13       37.42       21.94      9.99 o 
  -6   5  13       14.76       33.39     10.54 o 
  -5   5  13       14.96       12.52      9.88 o 
  -4   5  13       53.60       52.06     11.32 o 
  -3   5  13       12.99       30.11     13.17 o 
  -2   5  13       11.16       18.02     10.08 o 
  -1   5  13       41.01       54.82     17.22 o 
   0   5  13        4.39        5.58      9.79 o 
   1   5  13        9.10       10.82     10.26 o 
   2   5  13       24.75       -1.00     12.74 o 
   3   5  13       14.07       22.22     12.58 o 
 -16   0  14      188.90      219.04     26.91 o 
 -15   0  14       37.90       68.06     18.78 o 
 -14   0  14       48.89       56.00     13.64 o 
 -13   0  14       21.56       18.28     16.23 o 
 -12   0  14        5.48        7.38     10.87 o 
 -11   0  14       39.39       56.80     13.25 o 
 -10   0  14       10.60       -4.44     10.06 o 
  -9   0  14      507.19      466.85     22.38 o 
  -8   0  14      170.32      193.65     16.71 o 
  -7   0  14       51.98       69.46     13.12 o 
  -6   0  14     1518.55     1588.07     36.73 o 
  -5   0  14     1139.66     1195.25     76.64 o 
  -4   0  14       61.06       52.82     12.01 o 
  -3   0  14     1015.01      980.31     45.30 o 
  -2   0  14      111.16       81.35     23.66 o 
  -1   0  14      204.95      248.81     29.26 o 
   0   0  14       96.98       70.41     23.60 o 
   1   0  14      234.38      198.63     28.54 o 
   2   0  14      166.04      157.91     23.13 o 
   3   0  14        0.00       -6.38     13.35 o 
   4   0  14      274.33      229.98     20.46 o 
   5   0  14       23.54       17.44     14.29 o 
   6   0  14       94.40       83.59     29.32 o 
   7   0  14       11.68      -22.14     25.62 o 
   8   0  14      233.65      151.76     35.71 o 
   9   0  14       61.43       31.17     32.35 o 
  10   0  14      119.48      109.71     37.39 o 
 -16   1  14       30.18       53.72     13.77 o 
 -15   1  14       28.98       25.25     11.61 o 
 -14   1  14       76.29       88.96     12.35 o 
 -13   1  14        4.05       11.18      9.61 o 
 -12   1  14        0.37        1.59      7.58 o 
 -11   1  14       74.68       67.50      9.53 o 
 -10   1  14      120.71      107.34     10.45 o 
  -9   1  14      203.48      173.19     13.00 o 
  -8   1  14        9.51        2.02      6.99 o 
  -7   1  14      174.76      175.62     11.54 o 
  -6   1  14      102.02      122.42     10.33 o 
  -5   1  14      110.95      117.02     12.30 o 
  -4   1  14      161.30      182.23     13.78 o 
  -3   1  14      242.65      251.04     15.19 o 
  -2   1  14      163.48      158.03     18.99 o 
  -1   1  14        5.98       13.28     10.13 o 
   0   1  14       41.01       28.25     11.71 o 
   1   1  14       57.01       65.59     12.34 o 
   2   1  14       68.02       72.25     14.30 o 
   3   1  14       70.25       80.61     12.78 o 
   4   1  14      254.10      274.27     17.25 o 
   5   1  14       93.45       81.32     11.77 o 
   6   1  14       11.76       -9.38     16.52 o 
   7   1  14       70.11       60.21     20.53 o 
   8   1  14       50.94       46.35     20.97 o 
   9   1  14        9.93      -19.16     19.16 o 
  10   1  14       10.06      -19.92     20.46 o 
 -15   2  14       23.41       26.57     11.73 o 
 -14   2  14        8.46       -3.01      9.12 o 
 -13   2  14       36.51       60.12      9.62 o 
 -12   2  14       41.73       71.93      9.62 o 
 -11   2  14       14.30       10.05      7.65 o 
 -10   2  14       24.65       11.18      7.47 o 
  -9   2  14      149.47      149.35     13.59 o 
  -8   2  14       30.72       37.39      7.94 o 
  -7   2  14       86.70       74.71     10.79 o 
  -6   2  14      535.93      494.23     18.78 o 
  -5   2  14       16.06        7.28      9.70 o 
  -4   2  14        8.86        1.33      6.64 o 
  -3   2  14       30.35       23.25      7.86 o 
  -2   2  14        3.76       -3.87     11.53 o 
  -1   2  14       24.90       51.16     10.46 o 
   0   2  14       13.36       15.37      9.73 o 
   1   2  14        4.94        1.89      9.46 o 
   2   2  14        0.22        6.08      9.64 o 
   3   2  14      117.72      139.73     14.50 o 
   4   2  14      104.97      100.19     13.60 o 
   5   2  14       31.98       45.08     14.20 o 
   6   2  14      123.39      126.80     22.09 o 
   7   2  14       50.64       72.43     28.37 o 
   8   2  14       67.77       95.67     36.72 o 
   9   2  14        9.29       22.23     27.50 o 
 -14   3  14       35.84       45.97     29.15 o 
 -13   3  14        3.71        1.89     13.43 o 
 -12   3  14        0.47        9.31      7.96 o 
 -11   3  14       35.14       39.92      8.68 o 
 -10   3  14       31.81       19.29      9.19 o 
  -9   3  14        1.76       -3.97      7.72 o 
  -8   3  14       13.98       15.86      9.99 o 
  -7   3  14        0.11        5.95      8.48 o 
  -6   3  14       26.99       14.75      7.27 o 
  -5   3  14       39.48       37.44     11.25 o 
  -4   3  14       47.20       41.33      8.29 o 
  -3   3  14       13.00        7.72      8.80 o 
  -2   3  14      121.44      107.54     13.57 o 
  -1   3  14        0.81       -6.01      9.18 o 
   0   3  14        3.84      -11.06     11.06 o 
   1   3  14        9.03       22.89     22.65 o 
   2   3  14       51.97       62.21     16.21 o 
   3   3  14        7.88        3.69     12.35 o 
   4   3  14       82.41       68.75     12.71 o 
   5   3  14      221.75      227.18     28.98 o 
   6   3  14        0.75        3.60     14.77 o 
   7   3  14       75.22       45.19     25.73 o 
   8   3  14       40.94       53.43     28.14 o 
 -11   4  14        3.97        0.71      8.48 o 
 -10   4  14       53.67       62.71     11.24 o 
  -9   4  14       36.56       29.38      9.31 o 
  -8   4  14       86.79      100.38     13.50 o 
  -7   4  14        5.37       -0.25      9.30 o 
  -6   4  14        2.38      -10.04     10.24 o 
  -5   4  14        2.25       15.96      9.16 o 
  -4   4  14       22.64       10.12     13.68 o 
  -3   4  14       29.96       24.28     10.36 o 
  -2   4  14        0.93        5.17      9.67 o 
  -1   4  14        0.61       -8.51      8.51 o 
   0   4  14       59.89       52.12     12.02 o 
   1   4  14      316.20      315.25     22.75 o 
   2   4  14      151.42      129.33     17.46 o 
   3   4  14        2.99       -1.38     11.24 o 
   4   4  14       91.18      134.14     38.26 o 
   5   4  14       59.79       74.44     14.99 o 
  -6   5  14        1.26       -9.72      9.72 o 
  -5   5  14       41.66       57.53     11.73 o 
  -4   5  14        3.23        0.50      9.16 o 
  -3   5  14        6.83        1.04     10.02 o 
  -2   5  14        7.01        9.66     10.55 o 
  -1   5  14      162.93      153.41     32.75 o 
   0   5  14        0.49       -6.91     15.70 o 
 -15   1  15        6.43        0.62     10.39 o 
 -14   1  15       55.27       85.45     12.51 o 
 -13   1  15        0.39       -3.93     12.57 o 
 -12   1  15       59.14       68.73      9.97 o 
 -11   1  15        3.94       15.89      8.31 o 
 -10   1  15       14.15       14.43      7.70 o 
  -9   1  15      207.98      215.74     26.08 o 
  -8   1  15        0.00        5.05      8.00 o 
  -7   1  15      418.28      439.91     16.05 o 
  -6   1  15      123.53      120.22     10.32 o 
  -5   1  15      297.31      282.52     16.42 o 
  -4   1  15      212.59      223.47     26.19 o 
  -3   1  15      900.79      855.90     32.25 o 
  -2   1  15       74.49      100.18     17.42 o 
  -1   1  15       53.60       91.71     16.87 o 
   0   1  15       16.05        4.96     13.56 o 
   1   1  15      119.82      109.61     13.81 o 
   2   1  15       22.54       13.39     11.02 o 
   3   1  15       49.31       54.57     12.66 o 
   4   1  15       39.92       48.15     12.62 o 
   5   1  15      167.53      192.19     30.25 o 
   6   1  15        0.29      -23.43     23.43 o 
   7   1  15        0.32      -17.90     17.90 o 
   8   1  15       23.49       -7.28     19.54 o 
   9   1  15       21.33       -5.48     44.04 o 
 -14   2  15        2.46       -7.66      9.53 o 
 -13   2  15       24.02       38.95      9.44 o 
 -12   2  15        1.94        9.75      9.35 o 
 -11   2  15        6.13       11.71      8.08 o 
 -10   2  15       54.01       66.87     11.93 o 
  -9   2  15        2.84       -3.16      6.79 o 
  -8   2  15      133.61      114.04     10.38 o 
  -7   2  15      279.24      262.43     15.90 o 
  -6   2  15       38.43       35.35     10.29 o 
  -5   2  15        1.78       12.66      8.60 o 
  -4   2  15      381.73      363.42     26.63 o 
  -3   2  15      689.42      670.61     23.19 o 
  -2   2  15       36.97       60.99     17.23 o 
  -1   2  15        2.07       20.89      9.79 o 
   0   2  15       31.03       31.74     12.77 o 
   1   2  15        0.56       -9.41      9.52 o 
   2   2  15        0.42        2.67      9.99 o 
   3   2  15        8.99        3.44     10.66 o 
   4   2  15      132.98      142.52     15.17 o 
   5   2  15        0.22       -2.75     11.98 o 
   6   2  15       25.23       10.26     23.83 o 
   7   2  15      112.96       94.52     30.39 o 
   8   2  15      137.67       65.03     30.39 o 
 -12   3  15       34.40       49.40      9.75 o 
 -11   3  15       39.78       38.04     13.67 o 
 -10   3  15        4.53       12.65     16.12 o 
  -9   3  15        0.04        3.46      8.96 o 
  -8   3  15        1.62        9.80      9.63 o 
  -7   3  15        2.15        6.53     10.80 o 
  -6   3  15      106.55       86.46     16.45 o 
  -5   3  15        3.76       -0.61      7.39 o 
  -4   3  15        0.11        2.91      7.25 o 
  -3   3  15        4.05        5.15      7.38 o 
  -2   3  15       34.01       29.36     10.79 o 
  -1   3  15       20.70       36.24     14.42 o 
   0   3  15       33.98       51.05     18.52 o 
   1   3  15        4.66       20.40     13.16 o 
   2   3  15       34.58       52.09     12.26 o 
   3   3  15       12.49       14.75     15.01 o 
   4   3  15        7.75       19.95     15.39 o 
   5   3  15        0.25      -15.53     18.50 o 
   6   3  15       24.14       46.60     14.33 o 
 -10   4  15        1.42        7.82     10.66 o 
  -9   4  15       38.28       37.04     10.49 o 
  -8   4  15       19.71        1.75     16.43 o 
  -7   4  15        8.29        6.16      8.94 o 
  -6   4  15        1.28        6.12      9.14 o 
  -5   4  15       23.30       28.69     10.47 o 
  -4   4  15       16.69       23.44     10.67 o 
  -3   4  15        0.08        3.88      9.64 o 
  -2   4  15       34.07       43.47     11.62 o 
  -1   4  15       25.93       24.58     13.00 o 
   0   4  15        2.25      -10.42     18.28 o 
   1   4  15       12.00       27.14     21.33 o 
   2   4  15        7.11       -4.42     13.85 o 
   3   4  15       46.12       56.43     21.43 o 
 -14   0  16        0.02       16.10     22.96 o 
 -13   0  16       12.41        6.68     20.66 o 
 -12   0  16        0.07       11.56     11.50 o 
 -11   0  16       17.53       30.34     12.30 o 
 -10   0  16       27.70       29.10     12.54 o 
  -9   0  16       85.48       76.85     14.95 o 
  -8   0  16      193.15      196.56     18.10 o 
  -7   0  16       20.84       40.10     12.59 o 
  -6   0  16      352.67      395.76     33.47 o 
  -5   0  16       10.89       -0.34     17.94 o 
  -4   0  16        6.88        7.62     19.51 o 
  -3   0  16      997.14     1028.30     49.17 o 
  -2   0  16      839.88      836.40     46.03 o 
  -1   0  16      703.07      695.63     42.33 o 
   0   0  16       45.74       44.85     21.64 o 
   1   0  16      397.04      412.96     36.66 o 
   2   0  16       20.16       36.95     20.35 o 
   3   0  16       13.72        8.47     18.56 o 
   4   0  16       11.01        4.37     17.66 o 
   6   0  16        4.03      -10.82     25.96 o 
   7   0  16        4.81      -26.13     26.13 o 
   8   0  16       19.88       -9.92     32.40 o 
 -14   1  16        6.12       -2.31      7.89 o 
 -13   1  16       51.65       63.04     10.21 o 
 -12   1  16       32.89       58.00     10.01 o 
 -11   1  16       80.09       84.36     10.77 o 
 -10   1  16       29.19       35.14      8.85 o 
  -9   1  16       12.03       23.95      8.29 o 
  -8   1  16        6.51        9.12      7.35 o 
  -7   1  16      139.46      146.92     14.87 o 
  -6   1  16      602.01      612.67     34.41 o 
  -5   1  16      151.45      139.37     13.82 o 
  -4   1  16      146.80      142.62     13.67 o 
  -3   1  16      591.99      602.06     28.95 o 
  -2   1  16        0.90       21.75     14.14 o 
  -1   1  16      101.33      112.48     18.17 o 
   0   1  16      539.92      528.34     30.81 o 
   1   1  16        0.00        3.60     13.53 o 
   2   1  16       47.81       71.96     19.34 o 
   3   1  16       10.91       14.89     11.48 o 
   4   1  16        0.95       -5.76     10.56 o 
   5   1  16        6.49        0.85     31.34 o 
   6   1  16       31.46       -5.05     26.35 o 
   7   1  16       83.05       47.49     31.73 o 
 -13   2  16        7.68       30.87     16.09 o 
 -12   2  16       57.07       80.33     10.69 o 
 -11   2  16        9.47       11.33      8.27 o 
 -10   2  16        0.53        4.66      8.86 o 
  -9   2  16        0.00        3.56      7.22 o 
  -8   2  16        0.51       10.76      9.05 o 
  -7   2  16       53.71       54.37     11.13 o 
  -6   2  16       52.63       62.90     11.17 o 
  -5   2  16       63.33       71.27     11.50 o 
  -4   2  16        8.65        9.73      9.22 o 
  -3   2  16      190.51      179.43     22.14 o 
  -2   2  16        9.33       18.96     13.68 o 
  -1   2  16        5.80       -3.75     12.49 o 
   0   2  16        6.24        6.97     10.31 o 
   1   2  16       73.49       85.51     13.66 o 
   2   2  16        1.36        8.36     11.02 o 
   3   2  16       60.23       49.61     20.55 o 
   4   2  16       16.25       12.17     11.37 o 
   5   2  16        7.64       23.29     18.87 o 
   6   2  16        2.35      -22.65     22.65 o 
 -11   3  16       35.24       28.36     10.87 o 
 -10   3  16        1.15        5.73     12.84 o 
  -9   3  16        6.59       -5.11     23.02 o 
  -8   3  16        5.68       19.75     12.99 o 
  -7   3  16       98.89      116.67     28.24 o 
  -6   3  16       31.50       24.65      9.60 o 
  -5   3  16        5.57        7.53      8.24 o 
  -4   3  16        2.46        9.14     11.77 o 
  -3   3  16       26.74       16.51     12.91 o 
  -2   3  16        9.11       18.14     15.73 o 
  -1   3  16        2.12       25.84     13.37 o 
   0   3  16       42.24       91.84     34.78 o 
   1   3  16        0.09       -0.51     28.98 o 
   2   3  16       14.06       22.35     11.20 o 
   3   3  16       12.05       29.15     11.70 o 
   4   3  16       78.06       73.35     15.79 o 
  -7   4  16        7.47        2.75     12.47 o 
  -6   4  16        0.24       -0.05     18.56 o 
  -5   4  16       30.41       43.65     11.67 o 
  -4   4  16       13.68       11.76     17.24 o 
  -3   4  16       19.20       12.35     10.40 o 
  -2   4  16        0.77        5.27      9.97 o 
  -1   4  16        9.13        6.36     12.10 o 
   0   4  16        5.19        9.42     17.49 o 
   1   4  16       13.60       40.20     26.13 o 
 -13   1  17      110.13      148.01     12.96 o 
 -12   1  17       13.92       23.45      8.99 o 
 -11   1  17       18.24       24.25      8.75 o 
 -10   1  17        2.36       11.92      8.16 o 
  -9   1  17       35.67       37.60      9.11 o 
  -8   1  17        2.24       -6.69      7.02 o 
  -7   1  17        1.43        4.64      8.83 o 
  -6   1  17       37.44       48.20     11.14 o 
  -5   1  17      263.68      274.26     17.24 o 
  -4   1  17       36.29       57.78     16.58 o 
  -3   1  17       38.37       91.65     17.72 o 
  -2   1  17      158.75      178.73     20.55 o 
  -1   1  17      432.73      452.64     27.68 o 
   0   1  17        6.64       19.03     14.19 o 
   1   1  17       33.36       36.56     15.42 o 
   2   1  17        1.12       26.61     13.94 o 
   3   1  17       87.99      115.72     17.68 o 
   4   1  17        5.99       13.79     12.97 o 
   6   1  17       16.19      -24.11     28.09 o 
 -12   2  17       13.48       20.71     39.50 o 
 -11   2  17       21.51       14.74      9.56 o 
 -10   2  17        6.82       23.20      8.44 o 
  -9   2  17        0.03        1.64      8.84 o 
  -8   2  17       47.99       58.79     11.79 o 
  -7   2  17       43.88       57.31     11.42 o 
  -6   2  17      123.09      118.64     13.34 o 
  -5   2  17       13.82        8.82     17.60 o 
  -4   2  17      132.67       94.26     12.59 o 
  -3   2  17      113.94      106.97     18.25 o 
  -2   2  17      112.07      109.16     18.62 o 
  -1   2  17        0.12        4.30     13.83 o 
   0   2  17       92.91      108.55     18.72 o 
   1   2  17       11.31        5.35     20.01 o 
   2   2  17        6.48        4.88     13.09 o 
   3   2  17       30.61       36.46     14.57 o 
   4   2  17        0.01       21.32     33.69 o 
  -9   3  17        8.92       19.43      9.87 o 
  -8   3  17       39.88       23.21     10.17 o 
  -7   3  17        2.70        6.15     13.18 o 
  -6   3  17       53.46       56.54     11.52 o 
  -5   3  17       33.11       42.41     10.69 o 
  -4   3  17       16.65       21.70     13.47 o 
  -3   3  17      112.46      111.74     20.04 o 
  -2   3  17       13.68       23.61     15.45 o 
  -1   3  17       27.72       21.25     20.13 o 
   0   3  17        4.12       11.83     13.54 o 
   1   3  17        1.08       22.32     14.66 o 
   2   3  17       27.15       34.20     12.50 o 
 -12   0  18       22.42       38.80     24.05 o 
 -11   0  18        0.21      -11.09     11.09 o 
 -10   0  18       14.04       24.85     30.33 o 
  -9   0  18       34.91       22.55     14.58 o 
  -8   0  18        0.83      -10.03     10.03 o 
  -7   0  18       55.05       62.64     14.08 o 
  -6   0  18        2.18       38.52     20.86 o 
  -5   0  18       21.53       24.89     22.31 o 
  -4   0  18       22.94       16.71     21.53 o 
  -3   0  18        0.44        0.45     20.13 o 
  -2   0  18        3.43       22.71     21.30 o 
  -1   0  18      103.12       97.32     25.90 o 
   0   0  18       42.35       26.29     21.25 o 
   1   0  18      312.33      320.85     34.70 o 
   2   0  18      168.26      193.70     28.54 o 
   3   0  18      304.80      334.30     35.38 o 
   4   0  18       61.53      119.69     25.28 o 
 -11   1  18      105.73      129.33     12.41 o 
 -10   1  18        1.96       18.94      8.57 o 
  -9   1  18        0.31       -3.23      7.37 o 
  -8   1  18       43.86       73.36     12.39 o 
  -7   1  18        6.09        0.00      8.95 o 
  -6   1  18        5.74        3.91      9.13 o 
  -5   1  18       28.73       57.63     16.51 o 
  -4   1  18      109.65      121.91     19.33 o 
  -3   1  18      211.94      223.88     22.26 o 
  -2   1  18       56.48       84.59     21.33 o 
  -1   1  18       88.26       93.61     18.28 o 
   0   1  18      706.72      709.25     50.43 o 
   1   1  18       12.28       35.72     21.08 o 
   2   1  18       60.18       57.06     16.38 o 
   3   1  18       47.15       68.93     16.16 o 
   4   1  18       13.71       43.34     18.78 o 
 -10   2  18       13.33       28.80     22.31 o 
  -9   2  18        9.24       22.83     10.50 o 
  -8   2  18        3.89       18.53     10.38 o 
  -7   2  18        0.93        1.39      9.28 o 
  -6   2  18       73.75       86.11     12.99 o 
  -5   2  18        4.02        3.46     18.56 o 
  -4   2  18      150.84      159.11     20.30 o 
  -3   2  18      216.95      197.80     28.56 o 
  -2   2  18       45.86       62.70     16.46 o 
  -1   2  18        6.15       29.40     14.99 o 
   0   2  18        6.78       30.39     14.51 o 
   1   2  18        0.53       -5.02     24.61 o 
   2   2  18       21.33       34.51     13.97 o 
  -6   3  18        0.25       11.31     18.56 o 
  -5   3  18       97.07       75.94     16.71 o 
  -4   3  18        7.37        3.23     12.73 o 
  -3   3  18        7.07       21.54     13.92 o 
  -2   3  18       35.21       37.65     25.34 o 
  -9   1  19        6.41       17.28     18.26 o 
  -8   1  19        2.80       15.01     14.94 o 
  -7   1  19        6.57        6.73      9.36 o 
  -6   1  19       65.43       71.16     41.26 o 
  -5   1  19       20.79       29.70     15.16 o 
  -4   1  19        6.58       28.80     15.30 o 
  -3   1  19        0.35       17.83     14.36 o 
  -2   1  19        0.01        1.54     16.87 o 
  -1   1  19        4.65       28.05     14.98 o 
   0   1  19        5.02       17.26     14.23 o 
   1   1  19        0.47       32.38     18.81 o 
  -6   2  19        6.19       22.38     10.52 o 
  -5   2  19        5.79       20.04     15.56 o 
  -4   2  19       58.42       72.13     17.79 o 
  -3   2  19      209.29      208.21     23.21 o 
  -2   2  19      107.80      114.96     20.07 o 
                                                 
